# Supplementary material for: Comprehensive Transcriptome Analysis of Developing Xylem Responding to Artificial Bending and Gravitational Stimuli in Betula platyphylla
Source: PLoS One. 2014 Feb 20;9(2):e87566. doi: 10.1371/journal.pone.0087566 (PMC3930542; doi:10.1371/journal.pone.0087566)
Supplement: Table S1 — Differentially expressed genes identified by digital gene expression (DGE) analysis (>400 bp, FDR ≤0.0001, |log2 Ratio| ≥2). (XLS) [file pone.0087566.s004.xls]

## Sheet: Sheet1
geneID	GenBank Numbers	geneLength	TW_RPKM	NW_RPKM	OW_RPKM	log2(NW_RPKM/TW_RPKM)	log2(NW_RPKM/OW_RPKM)	log2(TW_RPKM/OW_RPKM)	Nr-Evalue	Nr-annotation	Swissprot-Evalue	Swissprot-annotation
Unigene64782_All	KA223794	400	2.5847	0.0754	1.0351	-5.0993	-	-	--	--	--	--
Unigene68798_All	KA227810	400	1.777	0.0754	0.0739	-4.5587	-	4.5877	--	--	--	--
Unigene7744_All	KA247665	400	9.612	0.5281	3.549	-4.186	-2.7485	1.4374	--	--	--	--
Unigene64814_All	KA223826	400	2.9078	0.2263	0.2218	-3.6836	-	3.7126	--	--	--	--
Unigene38498_All	KA278419	400	7.835	0.9053	4.5842	-3.1135	-2.3402	-	--	--	--	--
Unigene48105_All	KA207117	400	3.554	0.4526	4.1405	-2.9731	-3.1935	-	--	--	--	--
Unigene31615_All	KA271536	400	4.4425	0.7544	13.8265	-2.558	-4.196	-1.638	--	--	--	--
Unigene45040_All	KA204052	400	2.4232	0.4526	0.8133	-2.4206	-	-	--	--	--	--
Unigene47550_All	KA206562	400	2.9078	0.6035	2.2181	-2.2685	-	-	--	--	--	--
Unigene44505_All	KA203517	400	2.2616	5.7333	1.0351	1.342	2.4696	-	--	--	--	--
Unigene46003_All	KA205015	400	0.9693	4.1491	1.7745	2.0978	1.2254	-	--	--	--	--
Unigene24606_All	KA264527	400	0.727	3.1684	1.7745	2.1237	-	-	--	--	--	--
Unigene6171_All	KA246092	400	0.4039	2.1123	4.1405	2.3867	-	-3.3577	--	--	--	--
Unigene7299_All	KA247220	400	0.5654	3.093	1.6266	2.4517	-	-	--	--	--	--
Unigene29538_All	KA269459	400	0.4039	3.0175	0.5915	2.9013	2.3509	-	--	--	--	--
Unigene71975_All	KA230987	400	0.1615	3.7719	0	4.5457	11.8811	-	--	--	--	--
Unigene31670_All	KA271591	400	0	1.3579	0.4436	10.4072	-	-	--	--	--	--
Unigene75607_All	KA234619	400	0	3.6965	1.1091	11.8519	1.7368	-10.1152	--	--	--	--
Unigene44094_All	KA203106	400	0	4.4508	1.7745	12.1198	1.3267	-10.7932	--	--	--	--
Unigene50273_All	KA209285	400	2.0193	0.6789	5.0278	-	-2.8887	-1.3161	--	--	--	--
Unigene39256_All	KA279177	400	21.8087	32.6646	5.9151	-	2.4653	1.8824	--	--	--	--
Unigene23440_All	KA263361	400	2.1809	4.6771	0.8133	-	2.5238	-	--	--	--	--
Unigene47888_All	KA206900	400	2.504	2.2631	0.1479	-	3.9356	4.0815	--	--	--	--
Unigene19993_All	KA259914	400	0.727	2.1123	3.1054	-	-	-2.0948	--	--	--	--
Unigene31503_All	KA271424	401	2.4171	0	1.4751	-11.2391	-10.5266	-	--	--	--	--
Unigene29425_All	KA269346	401	1.8531	0.0752	0.5163	-4.6231	-	-	--	--	--	--
Unigene56249_All	KA215261	401	1.5309	0.1505	0.1475	-3.3465	-	3.3756	--	--	--	--
Unigene44011_All	KA203023	401	2.0949	0.2257	0.5163	-3.2144	-	-	--	--	--	--
Unigene45380_All	KA204392	401	0.8057	3.4615	0.5163	2.1031	2.7451	-	--	--	--	--
Unigene12640_All	KA252561	401	0.7251	4.515	6.0478	2.6385	-	-3.0602	--	--	--	--
Unigene75395_All	KA234407	401	0.4029	2.6337	0	2.7086	11.3629	-	--	--	--	--
Unigene69648_All	KA228660	401	0.1611	5.5685	0.0738	5.1113	6.2375	-	--	--	--	--
Unigene78523_All	KA237535	401	0	1.1287	0.0738	10.1404	3.9349	-	--	--	--	--
Unigene77068_All	KA236080	401	0	1.505	0.0738	10.5555	4.35	-	--	--	--	--
Unigene54734_All	KA213746	401	0.8863	0.301	2.6551	-	-3.1409	-	--	--	--	--
Unigene48106_All	KA207118	401	5.7206	3.1605	0.5163	-	2.6139	3.4699	--	--	--	--
Unigene15369_All	KA255290	401	2.9006	1.8812	0.2213	-	3.0876	3.7123	--	--	--	--
Unigene31597_All	KA271518	401	1.8531	0.903	0	-	9.8186	10.8557	--	--	--	--
Unigene65915_All	KA224927	401	2.3366	1.204	0	-	10.2336	11.1902	--	--	--	--
Unigene56654_All	KA215666	401	1.8531	0.602	0.2213	-	-	3.0659	--	--	--	--
Unigene66807_All	KA225819	401	1.6114	0.301	0	-	-	10.6541	--	--	--	--
Unigene58455_All	KA217467	402	3.5363	0	0.2943	-11.788	-	3.5869	--	--	--	--
Unigene55716_All	KA214728	402	0.9645	0	0	-9.9136	-	9.9136	--	--	--	--
Unigene59709_All	KA218721	402	2.0897	0.0751	0.0736	-4.7983	-	4.8274	--	--	--	--
Unigene65924_All	KA224936	402	6.0278	0.2252	0.515	-4.7424	-	3.549	--	--	--	--
Unigene14033_All	KA253954	402	1.5271	0.0751	0.8828	-4.3458	-	-	--	--	--	--
Unigene13762_All	KA253683	402	1.2056	0.0751	2.3543	-4.0048	-4.9703	-	--	--	--	--
Unigene68895_All	KA227907	402	5.0634	0.3753	0	-3.754	-	12.3059	--	--	--	--
Unigene59433_All	KA218445	402	9.3231	0.7506	2.06	-3.6347	-	2.1782	--	--	--	--
Unigene64691_All	KA223703	402	2.7326	0.2252	0.6621	-3.601	-	2.0452	--	--	--	--
Unigene69016_All	KA228028	402	3.6167	0.5254	1.3978	-2.7832	-	1.3715	--	--	--	--
Unigene8305_All	KA248226	402	6.1082	1.201	3.8992	-2.3465	-1.6989	-	--	--	--	--
Unigene47642_All	KA206654	402	2.9737	0.6756	0.7357	-2.138	-	2.0151	--	--	--	--
Unigene39044_All	KA278965	402	2.8934	6.2302	1.4714	1.1065	2.0821	-	--	--	--	--
Unigene76387_All	KA235399	402	0.643	2.5521	0	1.9888	11.3175	-	--	--	--	--
Unigene45379_All	KA204391	402	0.4019	2.0267	1.1771	2.3342	-	-	--	--	--	--
Unigene32166_All	KA272087	402	0.5626	3.4529	0.4414	2.6176	2.9677	-	--	--	--	--
Unigene72588_All	KA231600	402	0.1607	1.6514	0.8093	3.3612	-	-	--	--	--	--
Unigene70504_All	KA229516	402	0.3215	3.603	0	3.4863	11.815	-	--	--	--	--
Unigene44871_All	KA203883	402	0.2411	3.9033	3.6785	4.017	-	-3.9314	--	--	--	--
Unigene69507_All	KA228519	402	0.2411	6.9058	1.1771	4.8401	2.5526	-	--	--	--	--
Unigene47742_All	KA206754	402	0	9.2327	2.7221	13.1725	1.762	-11.4105	--	--	--	--
Unigene48487_All	KA207499	402	0.2411	0.0751	1.1771	-	-3.9703	-	--	--	--	--
Unigene52870_All	KA211882	402	0.0804	0.2252	2.6485	-	-3.5559	-5.0418	--	--	--	--
Unigene14802_All	KA254723	402	0.8037	1.5013	0.1471	-	3.3513	-	--	--	--	--
Unigene44891_All	KA203903	402	2.5719	0.8257	0.515	-	-	2.3202	--	--	--	--
Unigene31644_All	KA271565	403	0.9621	0	1.5411	-9.91	-10.5897	-	--	--	--	--
Unigene65821_All	KA224833	403	16.8361	0.1498	0.3669	-6.8124	-	5.52	--	--	--	--
Unigene29167_All	KA269088	403	1.9241	0.1498	1.3944	-3.6831	-3.2185	-	--	--	--	--
Unigene62770_All	KA221782	403	3.6879	0.2995	0.5137	-3.6222	-	2.8438	--	--	--	--
Unigene64702_All	KA223714	403	1.5233	0.1498	0.5137	-3.3461	-	-	--	--	--	--
Unigene60115_All	KA219127	403	6.4137	0.7488	1.1742	-3.0985	-	2.4495	--	--	--	--
Unigene31103_All	KA271024	403	1.6836	0.2995	1.1008	-2.4909	-	-	--	--	--	--
Unigene56790_All	KA215802	403	2.0043	0.4493	0.3669	-2.1573	-	2.4496	--	--	--	--
Unigene13664_All	KA253585	403	0.6414	3.2197	2.9355	2.3276	-	-2.1943	--	--	--	--
Unigene69551_All	KA228563	403	0.4009	2.0217	0.1468	2.3343	3.7836	-	--	--	--	--
Unigene46563_All	KA205575	403	0.481	3.1448	2.642	2.7089	-	-2.4575	--	--	--	--
Unigene15343_All	KA255264	403	0.4009	4.1182	0.1468	3.3607	4.8101	-	--	--	--	--
Unigene5839_All	KA245760	403	0.9621	12.5792	2.5686	3.7087	2.292	-	--	--	--	--
Unigene15759_All	KA255680	403	0.0802	1.4975	1.1008	4.2228	-	-	--	--	--	--
Unigene79573_All	KA238585	403	0	0.9734	0	9.9269	9.9269	-	--	--	--	--
Unigene50764_All	KA209776	403	0	1.198	1.8347	10.2264	-	-10.8413	--	--	--	--
Unigene43510_All	KA202522	403	0	1.9468	4.2565	10.9269	-	-12.0555	--	--	--	--
Unigene44430_All	KA203442	403	0	2.0217	0.954	10.9814	-	-9.8978	--	--	--	--
Unigene45588_All	KA204600	403	0.5612	0.2246	2.2016	-	-3.2931	-	--	--	--	--
Unigene48738_All	KA207750	403	1.0422	0.4493	2.3484	-	-2.3859	-	--	--	--	--
Unigene43768_All	KA202780	403	1.3629	1.5724	0.2202	-	2.8361	-	--	--	--	--
Unigene46826_All	KA205838	404	2.7991	0.0747	1.5373	-5.2277	-4.3631	-	--	--	--	--
Unigene20222_All	KA260143	404	1.9993	0.0747	0.4392	-4.7422	-	2.1865	--	--	--	--
Unigene45368_All	KA204380	404	83.2523	5.079	2.7818	-4.0349	-	4.9034	--	--	--	--
Unigene62510_All	KA221522	404	3.1989	0.2988	1.3909	-3.4203	-	-	--	--	--	--
Unigene58932_All	KA217944	404	3.9987	0.5228	0.366	-2.9352	-	3.4496	--	--	--	--
Unigene27780_All	KA267701	404	3.5988	0.5975	4.246	-2.5905	-2.8291	-	--	--	--	--
Unigene14355_All	KA254276	404	4.4785	1.1951	0.7321	-1.9059	-	2.6129	--	--	--	--
Unigene14665_All	KA254586	404	5.1183	2.0913	0.366	-1.2913	2.5145	3.8057	--	--	--	--
Unigene46750_All	KA205762	404	1.4395	5.4524	6.1493	1.9213	-	-2.0949	--	--	--	--
Unigene31715_All	KA271636	404	0.4798	2.2407	1.9034	2.2234	-	-	--	--	--	--
Unigene35807_All	KA275728	404	0.4798	2.7636	1.0249	2.526	-	-	--	--	--	--
Unigene12871_All	KA252792	404	0.3199	2.4648	0.366	2.9458	2.7516	-	--	--	--	--
Unigene46283_All	KA205295	404	0.08	1.1951	1.9034	3.901	-	-4.5724	--	--	--	--
Unigene14471_All	KA254392	404	1.5995	592.524	3.8067	8.5331	7.2822	-	--	--	5e-23	Late L1 52 kDa protein OS=Human adenovirus C serotype 2 PE=3 SV=1
Unigene71446_All	KA230458	404	0	1.8673	0.9517	10.8667	-	-9.8944	--	--	--	--
Unigene7442_All	KA247363	404	1.9194	1.6432	0.2196	-	2.9036	3.1277	--	--	--	--
Unigene45251_All	KA204263	404	0.5598	2.0913	0.0732	-	4.8364	-	--	--	--	--
Unigene45832_All	KA204844	404	0	0.7469	1.3177	-	-	-10.3638	--	--	--	--
Unigene69465_All	KA228477	404	0	0.7469	1.2445	-	-	-10.2814	--	--	--	--
Unigene59378_All	KA218390	405	1.7551	0	0	-10.7773	-	10.7773	--	--	--	--
Unigene47315_All	KA206327	405	1.3562	0	0.8033	-10.4054	-	-	--	--	--	--
Unigene28478_All	KA268399	405	0.8775	0	0.3651	-9.7773	-	-	--	--	--	--
Unigene35562_All	KA275483	405	31.8306	0.5961	0.2921	-5.7387	-	6.7678	--	--	--	--
Unigene13030_All	KA252951	405	1.1966	0.0745	1.0224	-4.0056	-	-	--	--	--	--
Unigene62898_All	KA221910	405	2.3933	0.298	0.4382	-3.0056	-	2.4493	--	--	--	--
Unigene62513_All	KA221525	405	3.191	0.5215	0.3651	-2.6133	-	3.1276	--	--	--	--
Unigene8651_All	KA248572	405	5.6641	1.7137	1.1684	-1.7247	-	2.2773	--	--	--	--
Unigene14350_All	KA254271	405	0.5584	3.7998	3.2131	2.7666	-	-2.5246	--	--	--	--
Unigene76772_All	KA235784	405	0.1596	3.0548	0	4.2585	11.5769	-	--	--	--	--
Unigene2965_All	KA242886	405	0.3191	6.5566	0.9493	4.3609	2.788	-	--	--	--	--
Unigene72104_All	KA231116	405	0	4.3959	0.3651	12.1019	3.5898	-	--	--	--	--
Unigene24453_All	KA264374	405	1.1169	0.8196	5.2578	-	-2.6815	-2.235	--	--	--	--
Unigene24421_All	KA264342	405	0.7978	2.6077	0.5842	-	2.1582	-	--	--	--	--
Unigene14117_All	KA254038	406	2.5465	0	2.0397	-11.3143	-10.9941	-	--	--	--	--
Unigene56166_All	KA215178	406	5.491	0.1486	0	-5.2076	-	12.4229	--	--	--	--
Unigene56220_All	KA215232	406	5.4114	0.3716	3.1324	-3.8642	-3.0754	-	--	--	--	--
Unigene41035_All	KA200047	406	7.6396	0.7432	3.8608	-3.3617	-2.3771	-	--	--	--	--
Unigene62036_All	KA221048	406	12.4144	1.3378	5.0263	-3.2141	-1.9096	1.3044	--	--	--	--
Unigene62901_All	KA221913	406	6.048	0.6689	0.5099	-3.1766	-	3.5682	--	--	--	--
Unigene14794_All	KA254715	406	1.8303	0.2973	2.9867	-2.6221	-3.3286	-	--	--	--	--
Unigene12451_All	KA252372	406	2.1486	4.7567	0.8013	1.1466	2.5695	-	--	--	--	--
Unigene13890_All	KA253811	406	1.5916	4.1621	0.1457	1.3868	4.8362	3.4494	--	--	--	--
Unigene47829_All	KA206841	406	0.3979	2.0067	0.3642	2.3343	2.462	-	--	--	--	--
Unigene7735_All	KA247656	406	0.4775	3.0472	1.4569	2.6739	-	-	--	--	--	--
Unigene11662_All	KA251583	406	0.2387	1.6351	0.7285	2.7761	-	-	--	--	--	--
Unigene71984_All	KA230996	406	0.4775	3.7162	0.5828	2.9603	2.6728	-	--	--	--	--
Unigene28697_All	KA268618	406	0.2387	3.4189	0.8013	3.8403	2.0931	-	--	--	--	--
Unigene75447_All	KA234459	406	0.0796	2.304	0.2914	4.8552	2.9831	-	--	--	--	--
Unigene75300_All	KA234312	406	0	2.081	1.4569	11.0231	-	-10.5087	--	--	--	--
Unigene75307_All	KA234319	406	0	4.0134	0	11.9706	11.9706	-	--	--	--	--
Unigene72706_All	KA231718	406	0	4.0878	0.2914	11.9971	3.8103	-	--	--	--	--
Unigene72557_All	KA231569	406	0	5.2769	0.7285	12.3655	2.8567	-	--	--	--	--
Unigene53561_All	KA212573	406	0.7958	0.0743	3.6423	-	-5.6153	-2.1944	--	--	--	--
Unigene12736_All	KA252657	406	0.6366	0.2973	2.0397	-	-2.7784	-	--	--	--	--
Unigene52127_All	KA211139	406	1.6712	0.5946	3.5694	-	-2.5857	-	--	--	--	--
Unigene24369_All	KA264290	406	1.1141	0.6689	2.6953	-	-2.0106	-	--	--	--	--
Unigene45285_All	KA204297	406	2.7057	2.4527	0.2914	-	3.0733	3.2149	--	--	--	--
Unigene70319_All	KA229331	406	0.3183	1.4865	0.1457	-	3.3508	-	--	--	--	--
Unigene15980_All	KA255901	406	3.7402	3.8648	0.2914	-	3.7293	3.682	--	--	--	--
Unigene39512_All	KA279433	406	1.1937	0.9662	0.0728	-	-	4.0354	--	--	--	--
Unigene65845_All	KA224857	407	1.2701	0	0	-10.3107	-	10.3107	--	--	--	--
Unigene56859_All	KA215871	407	1.2701	0	0.436	-10.3107	-	-	--	--	--	--
Unigene44054_All	KA203066	407	1.1908	0	2.398	-10.2177	-11.2276	-	--	--	--	--
Unigene7866_All	KA247787	407	0.9526	0	1.8893	-9.8957	-10.8836	-	--	--	--	--
Unigene28058_All	KA267979	407	4.2073	0.1483	5.5227	-4.8263	-5.2188	-	--	--	--	--
Unigene40487_All	KA199499	407	3.096	0.2224	0.7267	-3.7992	-	2.091	--	--	--	--
Unigene11835_All	KA251756	407	1.6671	0.1483	1.09	-3.4908	-	-	--	--	--	--
Unigene22528_All	KA262449	407	4.0486	0.5931	2.0347	-2.7711	-	-	--	--	--	--
Unigene15163_All	KA255084	407	1.6671	0.2966	0.7993	-2.4908	-	-	--	--	--	--
Unigene30347_All	KA270268	407	1.5083	3.7812	0.218	1.3259	4.1164	2.7905	--	--	--	--
Unigene30055_All	KA269976	407	1.1908	4.3001	0.436	1.8524	3.302	-	--	--	--	--
Unigene40627_All	KA199639	407	2.064	10.1572	3.6333	2.299	1.4832	-	--	--	--	--
Unigene30092_All	KA270013	407	0.4763	2.5208	0.654	2.4039	1.9465	-	--	--	--	--
Unigene8767_All	KA248688	407	1.1114	6.0054	3.488	2.4339	-	-1.65	--	--	--	--
Unigene40714_All	KA199726	407	0.3969	2.5208	0.872	2.667	-	-	--	--	--	--
Unigene37269_All	KA277190	407	0.6351	4.6708	0.7267	2.8786	2.6842	-	--	--	--	--
Unigene73439_All	KA232451	407	0	1.7052	0.7993	10.7357	-	-	--	--	--	--
Unigene45838_All	KA204850	407	0	3.3363	1.1627	11.704	1.5208	-10.1833	--	--	--	--
Unigene73541_All	KA232553	407	0	4.745	0.2907	12.2122	4.0288	-	--	--	--	--
Unigene51044_All	KA210056	407	0	0	1.308	-	-10.3531	-10.3531	--	--	--	--
Unigene46223_All	KA205235	407	1.1114	0.1483	1.8893	-	-3.6713	-	--	--	--	--
Unigene65605_All	KA224617	407	1.032	0.2224	2.1073	-	-3.2442	-	--	--	--	--
Unigene31827_All	KA271748	407	0.2382	1.4828	4.2873	-	-1.5317	-4.1698	--	--	--	--
Unigene79210_All	KA238222	407	0.6351	1.1121	0.0727	-	3.9352	-	--	--	--	--
Unigene30957_All	KA270878	407	1.1908	2.6691	0	-	11.3821	10.2177	--	--	--	--
Unigene31039_All	KA270960	407	0.4763	1.6311	2.3253	-	-	-2.2875	--	--	--	--
Unigene56410_All	KA215422	408	1.7422	0	0.29	-10.7667	-	2.5868	--	--	--	--
Unigene62883_All	KA221895	408	4.593	0.074	0.5074	-5.9558	-	3.1782	--	--	--	--
Unigene59218_All	KA218230	408	4.5138	0.1479	0.145	-4.9316	-	4.9602	--	--	--	--
Unigene58478_All	KA217490	408	4.0387	0.2958	0.0725	-3.7712	-	5.7998	--	--	--	--
Unigene69670_All	KA228682	408	203.912	20.1168	34.9395	-3.3415	-	2.545	--	--	--	--
Unigene41767_All	KA200779	408	6.1768	1.4792	2.8995	-2.062	-	1.0911	--	--	--	--
Unigene64309_All	KA223321	408	2.4549	0.5917	0	-2.0527	-	11.2614	--	--	--	--
Unigene58983_All	KA217995	408	5.1473	1.3313	0.8699	-1.951	-	2.5649	--	--	--	--
Unigene7823_All	KA247744	408	3.1676	0.8875	0.7249	-1.8356	-	2.1275	--	--	--	--
Unigene70503_All	KA229515	408	0.7919	2.7365	0.145	1.7889	4.2382	-	--	--	--	--
Unigene40648_All	KA199660	408	1.0295	4.1417	2.8995	2.0083	-	-	--	--	--	--
Unigene47151_All	KA206163	408	0.6335	3.6979	2.2471	2.5453	-	-	--	--	--	--
Unigene30342_All	KA270263	408	0.7127	4.2896	3.9869	2.5895	-	-2.4839	--	--	--	--
Unigene73580_All	KA232592	408	0.4751	4.5115	0.145	3.2473	4.9595	-	--	--	--	--
Unigene48594_All	KA207606	408	0.3168	3.4761	2.4646	3.4558	-	-2.9597	--	--	--	--
Unigene75498_All	KA234510	408	0.3168	3.624	0.7974	3.5159	2.1842	-	--	--	--	--
Unigene40689_All	KA199701	408	0.3168	27.8085	9.7135	6.4558	1.5175	-4.9383	--	--	--	--
Unigene43014_All	KA202026	408	0.9503	0.5177	4.9292	-	-3.2512	-2.3749	--	--	--	--
Unigene53030_All	KA212042	408	0.7919	0.5917	2.972	-	-2.3285	-1.908	--	--	--	--
Unigene37110_All	KA277031	408	1.9005	4.3636	1.0873	-	2.0048	-	--	--	--	--
Unigene31348_All	KA271269	408	4.7514	2.2188	0.0725	-	4.9357	6.0342	--	--	--	--
Unigene12881_All	KA252802	408	1.4254	2.0708	0	-	11.016	10.4772	--	--	--	--
Unigene46705_All	KA205717	408	0.1584	0.7396	1.5947	-	-	-3.3316	--	--	--	--
Unigene56880_All	KA215892	408	2.2173	0.7396	0.4349	-	-	2.35	--	--	--	--
Unigene12749_All	KA252670	408	1.5046	0.3698	0.145	-	-	3.3753	--	--	--	--
Unigene29454_All	KA269375	408	2.0589	0.5917	0.145	-	-	3.8277	--	--	--	--
Unigene59107_All	KA218119	409	4.8187	0.1476	0	-5.0289	-	12.2344	--	--	--	--
Unigene58392_All	KA217404	409	3.0808	0.2213	0.5785	-3.7992	-	2.4129	--	--	--	--
Unigene65002_All	KA224014	409	1.7379	0.1476	0.7231	-3.5576	-	-	--	--	--	--
Unigene70374_All	KA229386	409	8.0576	0.8116	2.0247	-3.3115	-	1.9926	--	--	--	--
Unigene57572_All	KA216584	409	1.8169	0.2951	0.7231	-2.6222	-	-	--	--	--	--
Unigene31877_All	KA271798	409	1.7379	0.2951	5.9295	-2.5581	-4.3286	-1.7706	--	--	--	--
Unigene68465_All	KA227477	409	4.1868	0.7378	0.2892	-2.5045	-	3.8557	--	--	--	--
Unigene56347_All	KA215359	409	2.3699	0.4427	0.1446	-2.4204	-	4.0347	--	--	--	--
Unigene24531_All	KA264452	409	1.8169	0.3689	4.7725	-2.3002	-3.6934	-1.3933	--	--	--	--
Unigene47817_All	KA206829	409	3.7918	0.8853	3.9771	-2.0986	-2.1675	-	--	--	--	--
Unigene20207_All	KA260128	409	2.9228	0.7378	4.5556	-1.986	-2.6263	-	--	--	--	--
Unigene9878_All	KA249799	409	21.8028	6.4187	4.3387	-1.7642	-	2.3292	--	--	--	--
Unigene58881_All	KA217893	409	3.4758	1.0329	0.2892	-1.7506	-	3.5872	--	--	--	--
Unigene45375_All	KA204387	409	1.2639	8.1156	2.3863	2.6828	1.7659	-	--	--	--	--
Unigene7793_All	KA247714	409	0.79	6.5662	2.3863	3.0551	1.4603	-	--	--	--	--
Unigene72703_All	KA231715	409	0.079	4.1316	1.5185	5.7087	1.4441	-4.2647	--	--	--	--
Unigene79527_All	KA238539	409	0	1.7707	0.2892	10.7901	2.6142	-	--	--	--	--
Unigene54636_All	KA213648	409	0	0	1.2293	-	-10.2636	-10.2636	--	--	--	--
Unigene40970_All	KA199982	409	0.553	0.2951	1.9524	-	-2.726	-	--	--	--	--
Unigene49189_All	KA208201	409	1.4219	1.1804	5.0618	-	-2.1004	-1.8318	--	--	--	--
Unigene39802_All	KA198814	409	1.0269	1.7707	0.3616	-	2.2919	-	--	--	--	--
Unigene47957_All	KA206969	409	1.5009	1.8444	0.2892	-	2.673	-	--	--	--	--
Unigene59759_All	KA218771	409	2.2119	0.7378	0.3616	-	-	2.6128	--	--	--	--
Unigene64310_All	KA223322	409	2.2909	1.328	0.3616	-	-	2.6634	--	--	--	--
Unigene47815_All	KA206827	409	1.8959	0.8853	0.1446	-	-	3.7127	--	--	--	--
Unigene55717_All	KA214729	410	2.3641	0	0	-11.2071	-	11.2071	--	--	--	--
Unigene13941_All	KA253862	410	1.7337	0.1472	1.8755	-3.558	-3.6714	-	--	--	--	--
Unigene45468_All	KA204480	410	1.6549	0.1472	0.6492	-3.4909	-	-	--	--	--	--
Unigene31927_All	KA271848	410	5.9102	0.736	3.2461	-3.0054	-2.1409	-	--	--	--	--
Unigene58062_All	KA217074	410	2.2065	0.2944	1.587	-2.9059	-	-	--	--	--	--
Unigene13371_All	KA253292	410	2.6793	0.4416	1.9476	-2.601	-2.1409	-	--	--	--	--
Unigene40999_All	KA200011	410	3.3097	1.0304	0.2885	-1.6835	-	3.5201	--	--	--	--
Unigene24121_All	KA264042	410	0.788	3.6799	2.9575	2.2234	-	-1.9081	--	--	--	--
Unigene8436_All	KA248357	410	1.0244	5.0047	1.8034	2.2885	1.4726	-	--	--	--	--
Unigene28403_All	KA268324	410	0	0.9568	0.9378	9.9021	-	-9.8731	--	--	--	--
Unigene18469_All	KA258390	410	0	1.1776	0.1443	10.2016	-	-	--	--	--	--
Unigene50673_All	KA209685	410	0.4728	0	1.9476	-	-10.9275	-	--	--	--	--
Unigene53333_All	KA212345	410	0.788	0	1.2984	-	-10.3425	-	--	--	--	--
Unigene71374_All	KA230386	410	1.6549	1.6192	0.1443	-	3.4881	3.5196	--	--	--	--
Unigene28614_All	KA268535	410	0	0.4416	1.8755	-	-	-10.8731	--	--	--	--
Unigene28027_All	KA267948	410	1.6549	0.4416	0	-	-	10.6925	--	--	--	--
Unigene68822_All	KA227834	411	2.5156	0	0	-11.2967	-	11.2967	--	--	--	--
Unigene54371_All	KA213383	411	1.0219	0	0.3598	-9.997	-	-	--	--	--	--
Unigene13787_All	KA253708	411	3.2231	0.3671	2.0868	-3.1342	-2.507	-	--	--	--	--
Unigene21394_All	KA261315	411	4.6381	0.8076	5.5409	-2.5218	-2.7784	-	--	--	--	--
Unigene55207_All	KA214219	411	5.3456	0.9544	4.3176	-2.4857	-2.1776	-	--	--	--	--
Unigene69144_All	KA228156	411	4.4022	0.9544	1.2953	-2.2056	-	1.7649	--	--	--	--
Unigene45141_All	KA204153	411	4.245	0.9544	1.0794	-2.1531	-	1.9755	--	--	--	--
Unigene46983_All	KA205995	411	4.3236	1.0279	7.7716	-2.0725	-2.9185	-	--	--	--	--
Unigene29752_All	KA269673	411	3.7733	1.1013	0.5037	-1.7766	-	2.9052	--	--	--	--
Unigene27460_All	KA267381	411	4.9525	11.5268	2.3747	1.2188	2.2792	-	--	--	--	--
Unigene30154_All	KA270075	411	0.8647	3.9646	1.1513	2.1969	1.7839	-	--	--	--	--
Unigene75404_All	KA234416	411	0.0786	2.9368	0	5.2236	11.52	-	--	--	--	--
Unigene13580_All	KA253501	411	0.9433	0.5874	2.5905	-	-2.1408	-	--	--	--	--
Unigene43489_All	KA202501	411	3.0658	1.1747	4.8932	-	-2.0585	-	--	--	--	--
Unigene21357_All	KA261278	411	1.4936	2.4962	7.2679	-	-1.5418	-2.2827	--	--	--	--
Unigene5009_All	KA244930	411	4.3236	3.3773	1.0074	-	1.7452	2.1016	--	--	--	--
Unigene29615_All	KA269536	411	3.2231	2.2026	0.4318	-	2.3508	2.9	--	--	--	--
Unigene13949_All	KA253870	411	1.3364	0.8076	0.1439	-	-	3.2152	--	--	--	--
Unigene66147_All	KA225159	411	1.8867	0.9544	0.072	-	-	4.7117	--	--	--	--
Unigene13356_All	KA253277	411	2.3583	0.8076	0	-	-	11.2035	--	--	--	--
Unigene68441_All	KA227453	412	14.3509	0	4.666	-13.8089	-12.188	1.6209	--	--	--	--
Unigene31265_All	KA271186	412	1.8821	0	1.9382	-10.8781	-10.9205	-	--	--	--	--
Unigene60571_All	KA219583	412	1.3331	0	0.1436	-10.3806	-	3.2147	--	--	--	--
Unigene29948_All	KA269869	412	1.0979	0.0732	1.3639	-3.9068	-4.2198	-	--	--	--	--
Unigene65929_All	KA224941	412	8.8615	0.6592	0.7896	-3.7488	-	3.4884	--	--	--	--
Unigene59029_All	KA218041	412	3.0584	0.293	1.1486	-3.3838	-	-	--	--	--	--
Unigene64908_All	KA223920	412	1.49	0.1465	0.4307	-3.3463	-	-	--	--	--	--
Unigene59021_All	KA218033	412	2.3526	0.4394	0.8614	-2.4206	-	-	--	--	--	--
Unigene23995_All	KA263916	412	2.2742	0.4394	1.005	-2.3718	-	-	--	--	--	--
Unigene44381_All	KA203393	412	5.6463	1.9043	1.0768	-1.568	-	2.3906	--	--	--	--
Unigene71682_All	KA230694	412	0.3137	2.0507	0.5743	2.7087	-	-	--	--	--	--
Unigene70245_All	KA229257	412	0.1568	2.7831	0.5025	4.1497	2.4695	-	--	--	--	--
Unigene72729_All	KA231741	412	0	4.4677	0.3589	12.1253	3.6379	-	--	--	--	--
Unigene39361_All	KA279282	412	0.7842	0.0732	1.2921	-	-4.1417	-	--	--	--	--
Unigene53034_All	KA212046	412	0.8626	0.293	3.0867	-	-3.3971	-1.8393	--	--	--	--
Unigene15548_All	KA255469	412	1.2547	0.3662	3.0867	-	-3.0754	-	--	--	--	--
Unigene40650_All	KA199662	412	1.3331	0.293	1.7228	-	-2.5558	-	--	--	--	--
Unigene17343_All	KA257264	412	1.8821	0.5859	2.8714	-	-2.293	-	--	--	--	--
Unigene47909_All	KA206921	412	1.49	0.5127	2.5125	-	-2.2929	-	--	--	--	--
Unigene40292_All	KA199304	412	2.0389	2.0507	0.5025	-	2.0289	-	--	--	--	--
Unigene39751_All	KA198763	412	3.2152	3.662	0.6461	-	2.5028	2.3151	--	--	--	--
Unigene29508_All	KA269429	412	1.3331	3.0029	0	-	11.5521	10.3806	--	--	--	--
Unigene62154_All	KA221166	412	1.1763	0.2197	0	-	-	10.2	--	--	--	--
Unigene48142_All	KA207154	413	5.8673	0	3.2941	-12.5185	-11.6857	-	--	--	--	--
Unigene47146_All	KA206158	413	3.2075	0	0.7877	-11.6472	-	2.0257	--	--	--	--
Unigene58015_All	KA217027	413	2.034	0	0.2864	-10.9901	-	2.8282	--	--	--	--
Unigene39201_All	KA279122	413	3.5204	0.7306	0.7877	-2.2686	-	2.16	--	--	--	--
Unigene29369_All	KA269290	413	4.6938	1.169	9.381	-2.0055	-3.0045	-	--	--	--	--
Unigene25018_All	KA264939	413	0.4694	2.6303	1.2174	2.4863	-	-	--	--	--	--
Unigene23337_All	KA263258	413	0.5476	3.7262	2.0767	2.7665	-	-	--	--	--	--
Unigene38639_All	KA278560	413	0.6258	4.5299	1.6471	2.8557	1.4596	-	--	--	--	--
Unigene15737_All	KA255658	413	0.2347	2.8495	0.8593	3.6018	1.7295	-	--	--	--	--
Unigene72165_All	KA231177	413	0.1565	3.2148	0.6445	4.3605	2.3185	-	--	--	--	--
Unigene27907_All	KA267828	413	0	17.6813	2.2199	14.1099	2.9937	-11.1163	--	--	--	--
Unigene28534_All	KA268455	413	1.017	0.5845	3.6522	-	-2.6435	-1.8444	--	--	--	--
Unigene23045_All	KA262966	413	1.7993	0.8768	4.0818	-	-2.2189	-	--	--	--	--
Unigene28367_All	KA268288	413	1.0952	2.7764	0.3581	-	2.9548	-	--	--	--	--
Unigene14954_All	KA254875	413	1.7993	1.5343	0.1432	-	3.4215	3.6513	--	--	--	--
Unigene27913_All	KA267834	413	2.034	1.0229	0	-	9.9984	10.9901	--	--	--	--
Unigene39728_All	KA198740	413	1.2517	1.169	0	-	10.1911	10.2897	--	--	--	--
Unigene29352_All	KA269273	413	0.1565	0.5114	1.3606	-	-	-3.12	--	--	--	--
Unigene15871_All	KA255792	414	1.4047	0	0.3572	-10.456	-	-	--	--	--	--
Unigene68503_All	KA227515	414	5.9312	0.4373	0.1429	-3.7616	-	5.3752	--	--	--	--
Unigene67982_All	KA226994	414	1.7169	0.1458	0.0714	-3.5577	-	4.5877	--	--	--	--
Unigene56201_All	KA215213	414	1.7169	0.2915	0.7144	-2.5582	-	-	--	--	--	--
Unigene46804_All	KA205816	414	3.2777	0.5831	1.8574	-2.4909	-	-	--	--	--	--
Unigene8413_All	KA248334	414	220.546	66.6186	34.3616	-1.7271	-	2.6822	--	--	--	--
Unigene75007_All	KA234019	414	0.4682	3.5715	2.5003	2.9313	-	-2.4169	--	--	--	--
Unigene39640_All	KA198652	414	0.9365	8.0904	2.5718	3.1109	1.6534	-	--	--	--	--
Unigene29544_All	KA269465	414	0.1561	1.4577	0.2858	3.2232	-	-	--	--	--	--
Unigene46504_All	KA205516	414	0.3902	4.2274	5.6436	3.4375	-	-3.8543	--	--	--	--
Unigene32163_All	KA272084	414	0.7804	0.0729	1.7145	-	-4.5557	-	--	--	--	--
Unigene15111_All	KA255032	414	0.7804	2.2595	0.2858	-	2.9829	-	--	--	--	--
Unigene46213_All	KA205225	414	0.1561	1.0204	1.7859	-	-	-3.5161	--	--	--	--
Unigene58830_All	KA217842	415	3.8148	0	0.3563	-11.8974	-	3.4204	--	--	--	--
Unigene66701_All	KA225713	415	1.9463	0	0.3563	-10.9265	-	2.4496	--	--	--	--
Unigene60873_All	KA219885	415	1.0121	0	0	-9.9831	-	9.9831	--	--	--	--
Unigene58788_All	KA217800	415	0.8564	0	0.9265	-9.7421	-9.8556	-	--	--	--	--
Unigene68881_All	KA227893	415	2.5692	0.0727	0.9977	-5.1432	-	-	--	--	--	--
Unigene22932_All	KA262853	415	1.2457	0.0727	0.5701	-4.0989	-	-	--	--	--	--
Unigene28895_All	KA268816	415	4.4377	0.509	1.354	-3.1241	-	1.7126	--	--	--	--
Unigene20487_All	KA260408	415	1.9463	0.3636	0.5701	-2.4203	-	-	--	--	--	--
Unigene47823_All	KA206835	415	0.545	2.1813	1.4253	2.0009	-	-	--	--	--	--
Unigene21969_All	KA261890	415	1.09	6.035	2.4943	2.469	1.2747	-	--	--	--	--
Unigene7608_All	KA247529	415	1.7128	11.9246	4.4185	2.7995	1.4323	-1.3672	--	--	--	--
Unigene69641_All	KA228653	415	0.3893	3.1266	1.4253	3.0056	-	-	--	--	--	--
Unigene32067_All	KA271988	415	0.3893	4.1445	0.2851	3.4122	3.8617	-	--	--	--	--
Unigene6809_All	KA246730	415	1.7128	0.509	2.423	-	-2.2511	-	--	--	--	--
Unigene13369_All	KA253290	415	1.4792	1.5996	0.2138	-	2.9034	2.7905	--	--	--	--
Unigene31702_All	KA271623	415	2.3356	1.1634	0.0713	-	4.0283	5.0337	--	--	--	--
Unigene28520_All	KA268441	415	0.6228	1.3815	0.0713	-	4.2762	-	--	--	--	--
Unigene14891_All	KA254812	415	0.0779	0.6544	1.1403	-	-	-3.8716	--	--	--	--
Unigene44872_All	KA203884	416	5.6696	0.1451	2.7016	-5.2881	-4.2187	1.0694	--	--	--	--
Unigene40612_All	KA199624	416	1.5533	0.0725	1.9196	-4.4212	-4.7267	-	--	--	--	--
Unigene11267_All	KA251188	416	5.126	0.8704	9.1001	-2.5581	-3.3861	-	--	--	--	--
Unigene62583_All	KA221595	416	2.7183	0.5078	0.1422	-2.4204	-	4.2567	--	--	--	--
Unigene58347_All	KA217359	416	2.8737	0.5803	0.9242	-2.308	-	1.6366	--	--	--	--
Unigene41076_All	KA200088	416	2.33	0.5078	1.493	-2.198	-	-	--	--	--	--
Unigene47310_All	KA206322	416	4.5047	1.5958	0	-1.4972	10.6401	12.1372	--	--	--	--
Unigene26416_All	KA266337	416	0.6213	2.3937	0.2844	1.9459	3.0732	-	--	--	--	--
Unigene6085_All	KA246006	416	0.5437	2.3937	1.7774	2.1384	-	-	--	--	--	--
Unigene77771_All	KA236783	416	0.1553	1.9585	0.3555	3.6566	2.4618	-	--	--	--	--
Unigene8803_All	KA248724	416	0.3107	25.7504	2.9149	6.3729	3.1431	-3.2299	--	--	3e-06	Zinc finger CCCH domain-containing protein 13 OS=Homo sapiens GN=ZC3H13 PE=1 SV=1
Unigene78283_All	KA237295	416	0	1.5233	0.1422	10.573	3.4212	-	--	--	--	--
Unigene72613_All	KA231625	416	0	4.4973	0.8531	12.1348	2.3983	-	--	--	--	--
Unigene8336_All	KA248257	416	0	9.4297	4.7633	13.203	-	-12.2177	--	--	--	--
Unigene45155_All	KA204167	416	1.165	0.2176	2.275	-	-3.3861	-	--	--	--	--
Unigene44663_All	KA203675	416	0.8543	0.4352	3.1993	-	-2.878	-1.9049	--	--	--	--
Unigene46764_All	KA205776	416	1.864	3.4817	0.782	-	2.1546	-	--	--	--	--
Unigene46215_All	KA205227	416	1.7087	3.3367	0.7109	-	2.2307	-	--	--	--	--
Unigene8443_All	KA248364	416	5.2813	4.7149	0.9242	-	2.351	2.5146	--	--	--	--
Unigene70766_All	KA229778	416	1.0873	1.5958	0.2844	-	2.4883	-	--	--	--	--
Unigene47265_All	KA206277	416	0.8543	2.4662	0.3555	-	2.7944	-	--	--	--	--
Unigene8222_All	KA248143	416	2.1747	2.5388	0.2844	-	3.1582	2.9348	--	--	--	--
Unigene27782_All	KA267703	416	1.0873	0.943	0	-	9.8811	10.0865	--	--	--	--
Unigene22853_All	KA262774	416	2.563	2.2486	0.6399	-	-	2.0019	--	--	--	--
Unigene22688_All	KA262609	416	4.0387	1.8859	0.8531	-	-	2.2431	--	--	--	--
Unigene55876_All	KA214888	416	2.7183	1.3057	0.5688	-	-	2.2567	--	--	--	--
Unigene40230_All	KA199242	416	3.3397	1.9585	0.6399	-	-	2.3838	--	--	--	--
Unigene15060_All	KA254981	416	2.0193	0.5078	0.1422	-	-	3.8279	--	--	--	--
Unigene28033_All	KA267954	417	1.6271	0	0.7092	-10.6681	-	-	--	--	--	--
Unigene6989_All	KA246910	417	2.1694	0.0724	3.1207	-4.9052	-5.4297	-	--	--	--	--
Unigene68833_All	KA227845	417	2.8668	0.1447	0.5674	-4.3083	-	2.337	--	--	--	--
Unigene20553_All	KA260474	417	2.4794	0.2171	1.3476	-3.5136	-	-	--	--	--	--
Unigene58512_All	KA217524	417	2.4794	0.2894	0.4255	-3.0989	-	2.5428	--	--	--	--
Unigene14530_All	KA254451	417	3.874	0.9407	3.4044	-2.042	-1.8556	-	--	--	--	--
Unigene24521_All	KA264442	417	7.3606	1.8814	1.4185	-1.968	-	2.3755	--	--	--	--
Unigene44065_All	KA203077	417	2.8668	0.9407	0.1418	-1.6076	-	4.3375	--	--	--	--
Unigene31622_All	KA271543	417	5.3461	1.8814	0.922	-1.5067	-	2.5356	--	--	--	--
Unigene11243_All	KA251164	417	5.0362	20.5509	12.6954	2.0288	-	-1.3339	--	--	--	--
Unigene72612_All	KA231624	417	0.4649	4.7036	0.2837	3.3388	4.0513	-	--	--	--	--
Unigene78817_All	KA237829	417	0	1.8814	0.2837	10.8776	2.7294	-	--	--	--	--
Unigene75406_All	KA234418	417	0	2.7498	1.1348	11.4251	-	-10.1482	--	--	--	--
Unigene72623_All	KA231635	417	0	3.2563	0.5674	11.669	2.5208	-	--	--	--	--
Unigene80461_All	KA239473	417	0	3.5458	0.5674	11.7919	2.6437	-	--	--	--	--
Unigene47680_All	KA206692	417	0	12.8082	1.4894	13.6448	3.1043	-10.5405	--	--	--	--
Unigene50395_All	KA209407	417	0.6973	0	0.922	-	-9.8486	-	--	--	--	--
Unigene60980_All	KA219992	417	1.2397	0.2171	1.7022	-	-2.971	-	--	--	--	--
Unigene29790_All	KA269711	417	1.1622	0.5789	2.6951	-	-2.219	-	--	--	--	--
Unigene15002_All	KA254923	417	3.1767	2.5327	0.6383	-	1.9884	2.3152	--	--	--	--
Unigene23106_All	KA263027	417	2.092	0.9407	0.3546	-	-	2.5606	--	--	--	--
Unigene46328_All	KA205340	417	2.6343	1.0131	0.0709	-	-	5.2155	--	--	--	--
Unigene65448_All	KA224460	418	1.1594	0	0.9906	-10.1792	-9.9522	-	--	--	--	--
Unigene14791_All	KA254712	418	3.5556	0.2166	3.1839	-4.037	-3.8777	-	--	--	--	--
Unigene13490_All	KA253411	418	5.1788	0.4331	1.1321	-3.5798	-	2.1936	--	--	--	--
Unigene69243_All	KA228255	418	3.5556	0.7219	0.1415	-2.3002	-	4.6512	--	--	--	--
Unigene59455_All	KA218467	418	8.2705	1.8047	0.566	-2.1962	-	3.8691	--	--	--	--
Unigene59546_All	KA218558	418	1.9324	0.4331	0	-2.1576	-	10.9162	--	--	--	--
Unigene13169_All	KA253090	418	3.3237	1.155	0.7075	-1.5249	-	2.232	--	--	--	--
Unigene78758_All	KA237770	418	0.2319	2.3822	0.8491	3.3607	-	-	--	--	--	--
Unigene15992_All	KA255913	418	0.1546	2.2379	0.6368	3.8555	-	-	--	--	--	--
Unigene69674_All	KA228686	418	0.3092	4.6923	0.566	3.9237	3.0514	-	--	--	--	--
Unigene30337_All	KA270258	418	0	0.9385	0	9.8742	9.8742	-	--	--	--	--
Unigene31128_All	KA271049	418	4.1739	3.3207	0.9198	-	1.8521	2.182	--	--	--	--
Unigene45298_All	KA204310	418	1.0821	2.5988	0.283	-	3.199	-	--	--	--	--
Unigene13026_All	KA252947	418	0.6957	1.3716	0.1415	-	3.277	-	--	--	--	--
Unigene11704_All	KA251625	418	2.628	1.2272	0	-	10.2612	11.3597	--	--	--	--
Unigene51932_All	KA210944	418	0.0773	0.2888	1.2736	-	-	-4.0423	--	--	--	--
Unigene57407_All	KA216419	419	1.4651	0	0.1412	-10.5168	-	3.3752	--	--	--	--
Unigene67767_All	KA226779	419	1.3109	0	0	-10.3563	-	10.3563	--	--	--	--
Unigene67189_All	KA226201	419	1.0795	0	0.0706	-10.0761	-	3.9346	--	--	--	--
Unigene66391_All	KA225403	419	0.8482	0	0.5647	-9.7283	-	-	--	--	--	--
Unigene43907_All	KA202919	419	2.082	0.072	1.1294	-4.8538	-3.9714	-	--	--	--	--
Unigene46616_All	KA205628	419	3.9326	0.8642	2.1881	-2.186	-	-	--	--	--	--
Unigene44915_All	KA203927	419	3.0073	1.0082	0.5647	-1.5767	-	2.4129	--	--	--	--
Unigene24992_All	KA264913	419	3.3929	7.2737	1.6941	1.1002	2.1022	-	--	--	--	--
Unigene23163_All	KA263084	419	5.1664	11.5227	2.3293	1.1572	2.3065	1.1493	--	--	--	--
Unigene48002_All	KA207014	419	1.6193	4.249	0.1412	1.3918	4.9113	3.5196	--	--	--	--
Unigene40538_All	KA199550	419	1.8506	7.7058	2.4705	2.058	1.6411	-	--	--	--	--
Unigene6653_All	KA246574	419	0.7711	4.033	1.2705	2.3869	1.6665	-	--	--	--	--
Unigene78046_All	KA237058	419	0.3084	1.8004	0.5647	2.5454	-	-	--	--	--	--
Unigene45461_All	KA204473	419	0.4627	3.8169	0.9176	3.0443	2.0565	-	--	--	--	--
Unigene71625_All	KA230637	419	0.3084	3.3848	0.2823	3.4562	3.5838	-	--	--	--	--
Unigene1549_All	KA241470	419	0	1.2243	0	10.2577	10.2577	-	--	--	--	--
Unigene13745_All	KA253666	419	1.5422	0.2881	2.8234	-	-3.2928	-	--	--	--	--
Unigene50151_All	KA209163	419	1.2338	0.2161	2.047	-	-3.2437	-	--	--	3e-06	Protein DLN-1 OS=Mus musculus PE=2 SV=1
Unigene45327_All	KA204339	419	1.4651	0.4321	2.894	-	-2.7436	-	--	--	--	--
Unigene38782_All	KA278703	419	0.9253	2.5926	0.3529	-	2.8771	-	--	--	--	--
Unigene13963_All	KA253884	419	2.6218	1.8004	0.4941	-	-	2.4077	--	--	--	--
Unigene66235_All	KA225247	419	1.4651	0.7202	0.1412	-	-	3.3752	--	--	--	--
Unigene62769_All	KA221781	420	5.3849	0	0.4929	-12.3947	-	3.4496	--	--	--	--
Unigene64623_All	KA223635	420	2.2309	0	0	-11.1234	-	11.1234	--	--	--	--
Unigene66057_All	KA225069	420	1.9232	0	0.4225	-10.9093	-	2.1865	--	--	--	--
Unigene48156_All	KA207168	420	1.9232	0.1437	4.7884	-3.7424	-5.0584	-1.316	--	--	--	--
Unigene12663_All	KA252584	420	2.3847	0.2155	2.8871	-3.468	-3.7439	-	--	--	--	--
Unigene22776_All	KA262697	420	5.6926	0.7185	1.1267	-2.986	-	2.337	--	--	--	--
Unigene63427_All	KA222439	420	1.6155	0.2874	0.845	-2.4908	-	-	--	--	--	--
Unigene41088_All	KA200100	420	23.6165	5.8195	7.3234	-2.0208	-	1.6892	--	--	--	--
Unigene72450_All	KA231462	420	0.3846	2.2272	2.0421	2.5338	-	-2.4086	--	--	--	--
Unigene39409_All	KA279330	420	0.4616	2.802	1.4788	2.6017	-	-	--	--	--	--
Unigene72512_All	KA231524	420	0.1539	3.8078	0.7746	4.6289	2.2974	-	--	--	--	--
Unigene27804_All	KA267725	420	0.8462	0.4311	1.9013	-	-2.1409	-	--	--	--	--
Unigene28565_All	KA268486	420	3.5386	2.6583	0.2113	-	3.6531	4.0658	--	--	--	--
Unigene72468_All	KA231480	420	0	0.8621	0	-	9.7517	-	--	--	--	--
Unigene35152_All	KA275073	420	0	0.2155	1.3379	-	-	-10.3858	--	--	--	--
Unigene49193_All	KA208205	420	0	0.7185	0.9154	-	-	-9.8383	--	--	--	--
Unigene13301_All	KA253222	420	0.0769	0.5029	1.3379	-	-	-4.1208	--	--	--	--
Unigene64622_All	KA223634	420	2.7694	1.0777	0.2817	-	-	3.2973	--	--	--	--
Unigene40674_All	KA199686	420	2.5386	1.1495	0.2113	-	-	3.5867	--	--	--	--
Unigene69253_All	KA228265	421	6.907	0.215	1.4753	-5.0057	-2.7786	2.2271	--	--	--	--
Unigene26932_All	KA266853	421	4.4512	0.1433	0.7025	-4.9571	-	2.6636	--	--	--	--
Unigene64812_All	KA223824	421	2.1488	0.1433	0.4918	-3.9064	-	2.1274	--	--	--	--
Unigene56678_All	KA215690	421	2.9163	0.5734	0.1405	-2.3465	-	4.3755	--	--	--	--
Unigene40225_All	KA199237	421	3.6837	0.7884	1.1943	-2.2242	-	1.625	--	--	--	--
Unigene46822_All	KA205834	421	2.6093	0.7884	0	-1.7267	-	11.3494	--	--	--	--
Unigene38811_All	KA278732	421	2.1488	8.816	2.7398	2.0366	1.6861	-	--	--	--	--
Unigene52073_All	KA211085	421	1.0744	4.6589	1.405	2.1165	1.7294	-	--	--	6e-07	Homeobox protein 5 OS=Dictyostelium discoideum GN=hbx5-1 PE=3 SV=1
Unigene72402_All	KA231414	421	0.7674	5.6623	1.5455	2.8833	1.8733	-	--	--	--	--
Unigene75581_All	KA234593	421	0.0767	2.2936	0.7025	4.9022	-	-	--	--	--	--
Unigene16076_All	KA255997	421	0.5372	0.1433	1.8968	-	-3.7265	-	--	--	--	--
Unigene11853_All	KA251774	421	1.2279	0.1433	1.2645	-	-3.1415	-	--	--	--	--
Unigene40242_All	KA199254	421	1.1512	0.5734	3.372	-	-2.556	-1.5505	--	--	--	--
Unigene7051_All	KA246972	421	1.4581	2.1502	0.281	-	2.9358	-	--	--	--	--
Unigene29053_All	KA268974	421	0.9977	0.9318	0	-	9.8639	9.9625	--	--	--	--
Unigene28665_All	KA268586	421	1.6116	1.5052	0	-	10.5557	10.6543	--	--	--	--
Unigene58951_All	KA217963	421	2.686	1.1468	0.6323	-	-	2.0868	--	--	--	--
Unigene68095_All	KA227107	421	1.6884	1.0034	0.2108	-	-	3.0017	--	--	--	--
Unigene43801_All	KA202813	422	3.2922	0	1.4017	-11.6848	-10.453	-	--	--	--	--
Unigene56032_All	KA215044	422	1.6078	0	0.1402	-10.6509	-	3.5195	--	--	--	--
Unigene44757_All	KA203769	422	2.6031	0.286	0.3504	-3.1861	-	2.8932	--	--	--	--
Unigene63479_All	KA222491	422	1.9141	0.3575	0.1402	-2.4207	-	3.7711	--	--	--	--
Unigene27831_All	KA267752	422	5.2828	1.0726	4.205	-2.3002	-1.971	-	--	--	--	--
Unigene64861_All	KA223873	422	2.0672	0.429	0.7008	-2.2686	-	-	--	--	--	--
Unigene39255_All	KA279176	422	13.0921	5.5059	28.2437	-1.2496	-2.3589	-1.1092	--	--	--	--
Unigene15958_All	KA255879	422	1.8375	4.5763	0.7008	1.3164	2.7071	-	--	--	--	--
Unigene14428_All	KA254349	422	0.1531	2.7172	0.9812	4.1496	-	-	--	--	--	--
Unigene52937_All	KA211949	422	0	0	1.682	-	-10.716	-10.716	--	--	--	--
Unigene78329_All	KA237341	422	0.6125	1.5016	0.0701	-	4.4209	-	--	--	--	--
Unigene56645_All	KA215657	422	3.0625	1.8591	0.7008	-	-	2.1276	--	--	--	--
Unigene29380_All	KA269301	422	1.7609	1.1441	0.1402	-	-	3.6508	--	--	--	--
Unigene57922_All	KA216934	422	2.6797	1.0726	0.2103	-	-	3.6716	--	--	--	--
Unigene60466_All	KA219478	422	1.6078	0.429	0	-	-	10.6509	--	--	--	--
Unigene33993_All	KA273914	423	1.604	0	0.7691	-10.6475	-	-	--	--	--	--
Unigene56172_All	KA215184	423	1.4512	0	0.5593	-10.503	-	-	--	--	--	--
Unigene31122_All	KA271043	423	0.993	0	2.3772	-9.9556	-11.215	-	--	--	--	--
Unigene47145_All	KA206157	423	0.9166	0	1.8179	-9.8401	-10.8281	-	--	--	--	--
Unigene63328_All	KA222340	423	2.2914	0.5707	0.0699	-2.0054	-	5.0348	--	--	--	--
Unigene40508_All	KA199520	423	1.6804	6.3489	0.9089	1.9177	2.8043	-	--	--	--	--
Unigene42631_All	KA201643	423	1.2221	5.9922	7.7609	2.2937	-	-2.6669	--	--	--	--
Unigene70004_All	KA229016	423	0.3055	1.9261	0	2.6564	10.9115	-	--	--	--	--
Unigene12468_All	KA252389	423	0.3055	2.0687	0.839	2.7595	-	-	--	--	--	--
Unigene22927_All	KA262848	423	0.993	7.0623	1.5382	2.8303	2.1989	-	--	--	--	--
Unigene50486_All	KA209498	423	0	0	1.2585	-	-10.2975	-10.2975	--	--	--	--
Unigene49712_All	KA208724	423	0.0764	0	1.1886	-	-10.215	-3.9595	--	--	--	--
Unigene30858_All	KA270779	423	5.6522	3.1388	0.9789	-	1.681	2.5296	--	--	--	--
Unigene15425_All	KA255346	423	0.993	2.2114	0.4894	-	2.1759	-	--	--	--	--
Unigene40434_All	KA199446	423	4.812	2.8534	0.6293	-	2.1809	2.9348	--	--	--	--
Unigene40090_All	KA199102	423	1.2985	1.9261	0	-	10.9115	10.3426	--	--	--	--
Unigene67572_All	KA226584	424	2.5908	0	1.3951	-11.3392	-10.4462	-	--	--	--	--
Unigene59683_All	KA218695	424	2.286	0	0	-11.1586	-	11.1586	--	--	--	--
Unigene11932_All	KA251853	424	1.4478	0	3.6969	-10.4996	-11.8521	-1.3525	--	--	--	--
Unigene63496_All	KA222508	424	1.4478	0	0.9765	-10.4996	-9.9315	-	--	--	--	--
Unigene23599_All	KA263520	424	1.2192	0	2.3019	-10.2517	-11.1686	-	--	--	--	--
Unigene66229_All	KA225241	424	1.143	0	0	-10.1586	-	10.1586	--	--	--	--
Unigene64611_All	KA223623	424	3.2766	0.3558	0.1395	-3.2031	-	4.5539	--	--	--	--
Unigene28636_All	KA268557	424	4.7245	1.1387	4.813	-2.0528	-2.0795	-	--	--	--	--
Unigene7801_All	KA247722	424	4.7245	1.281	6.8358	-1.8829	-2.4158	-	--	--	--	--
Unigene39273_All	KA279194	424	2.7432	0.854	3.7667	-1.6836	-2.141	-	--	--	--	--
Unigene27373_All	KA267294	424	1.524	5.6223	1.3951	1.8833	2.0108	-	--	--	--	--
Unigene79100_All	KA238112	424	0	12.5255	0.6975	13.6126	4.1665	-	--	--	--	--
Unigene80119_All	KA239131	424	3.7339	2.4909	0.558	-	2.1583	2.7423	--	--	--	--
Unigene74098_All	KA233110	424	0.3048	1.281	0	-	10.3231	-	--	--	--	--
Unigene62249_All	KA221261	425	3.1929	0	0.4175	-11.6407	-	2.935	--	--	--	--
Unigene57767_All	KA216779	425	1.9005	0	0.6263	-10.8922	-	-	--	--	--	--
Unigene59760_All	KA218772	425	1.2924	0	0	-10.3358	-	10.3358	--	--	--	--
Unigene14146_All	KA254067	425	2.1286	0.142	0.9047	-3.9059	-	-	--	--	--	--
Unigene62026_All	KA221038	425	1.5204	0.142	0.6263	-3.4205	-	-	--	--	--	--
Unigene37962_All	KA277883	425	1.5204	7.81	2.5052	2.3609	1.6404	-	--	--	--	--
Unigene69995_All	KA229007	425	0.4561	3.976	0	3.1239	11.9571	-	--	--	--	--
Unigene30501_All	KA270422	425	0.5322	5.396	1.1134	3.3418	2.2769	-	--	--	--	--
Unigene49106_All	KA208118	425	0.6842	0	2.8531	-	-11.4783	-2.06	--	--	--	--
Unigene52257_All	KA211269	425	0.4561	0	1.531	-	-10.5803	-	--	--	--	--
Unigene24864_All	KA264785	425	1.2163	0.781	3.549	-	-2.184	-1.5449	--	--	--	--
Unigene77513_All	KA236525	425	0.2281	1.349	0.1392	-	3.2767	-	--	--	--	--
Unigene12812_All	KA252733	425	1.2924	1.42	0	-	10.4717	10.3358	--	--	--	--
Unigene45624_All	KA204636	426	2.1995	0.0708	0.3471	-4.9573	-	2.6638	--	--	--	--
Unigene12338_All	KA252259	426	1.7444	0.0708	1.7356	-4.6228	-4.6155	-	--	--	--	--
Unigene43861_All	KA202873	426	4.3989	0.4958	3.5407	-3.1493	-2.8362	-	--	--	--	--
Unigene30968_All	KA270889	426	0.4551	3.4709	2.0828	2.9311	-	-2.1943	--	--	--	--
Unigene74963_All	KA233975	426	2.8062	22.5251	2.1522	3.0048	3.3876	-	--	--	--	--
Unigene72480_All	KA231492	426	0	3.9667	0.3471	11.9537	3.5145	-	--	--	--	--
Unigene30542_All	KA270463	426	0.986	2.125	0.486	-	2.1284	-	--	--	--	--
Unigene31910_All	KA271831	426	1.8961	2.6917	0.2777	-	3.2769	2.7714	--	--	--	--
Unigene69150_All	KA228162	427	5.3723	0	0.1385	-12.3913	-	5.2776	--	--	--	--
Unigene44398_All	KA203410	427	4.1616	0	3.1168	-12.0229	-11.6058	-	--	--	--	--
Unigene26901_All	KA266822	427	1.4376	0.1413	0.3463	-3.3468	-	-	--	--	--	--
Unigene17603_All	KA257524	427	50.7717	10.6002	41.1422	-2.2599	-1.9565	-	--	--	--	--
Unigene40320_All	KA199332	427	7.5666	1.696	1.4545	-2.1575	-	2.3791	--	--	--	--
Unigene30374_All	KA270295	427	4.0103	1.272	0.9697	-1.6566	-	2.0481	--	--	--	--
Unigene2506_All	KA242427	427	10.8959	5.3001	1.8701	-1.0397	1.5029	2.5426	--	--	--	--
Unigene13270_All	KA253191	427	0.454	2.12	0.4848	2.2233	2.1286	-	--	--	--	--
Unigene70110_All	KA229122	427	0.3027	3.6041	0.7619	3.5737	2.242	-	--	--	--	--
Unigene44988_All	KA204000	427	0.7567	0.212	2.2164	-	-3.3861	-	--	--	--	--
Unigene29756_All	KA269677	427	1.5133	0.2827	2.0779	-	-2.8778	-	--	--	--	--
Unigene67362_All	KA226374	427	2.1186	3.6747	0.9004	-	2.029	-	--	--	--	--
Unigene5553_All	KA245474	427	2.1943	2.6147	0.5541	-	2.2384	1.9855	--	--	--	--
Unigene15035_All	KA254956	427	1.6646	1.7667	0.1385	-	3.6731	3.5872	--	--	--	--
Unigene46134_All	KA205146	427	1.362	2.8267	0.2078	-	3.7659	-	--	--	--	--
Unigene43008_All	KA202020	427	2.7996	2.0494	0.6234	-	-	2.167	--	--	--	--
Unigene65586_All	KA224598	428	0.8304	0	0.4146	-9.6977	-	-	--	--	--	--
Unigene64931_All	KA223943	428	1.2833	0.0705	0.8983	-4.1861	-	-	--	--	--	--
Unigene44774_All	KA203786	428	6.7185	0.7755	7.3247	-3.1149	-3.2396	-	--	--	--	--
Unigene23030_All	KA262951	428	14.0409	4.7942	1.1056	-1.5503	2.1165	3.6667	--	--	--	--
Unigene7362_All	KA247283	428	1.0568	3.1726	0.6219	1.586	2.3509	-	--	--	--	--
Unigene38346_All	KA278267	428	0.9814	3.9482	0.9674	2.0083	2.029	-	--	--	--	--
Unigene45007_All	KA204019	428	0.6039	2.5381	0.6219	2.0714	2.029	-	--	--	--	--
Unigene27923_All	KA267844	428	0.6039	3.0316	3.7315	2.3277	-	-2.6274	--	--	--	--
Unigene18549_All	KA258470	428	0.3774	1.9036	0.5528	2.3346	-	-	--	--	--	--
Unigene80572_All	KA239584	428	0.3774	2.8201	1.1056	2.9016	-	-	--	--	--	--
Unigene11269_All	KA251190	428	0.9059	9.3769	3.8006	3.3717	1.3029	-2.0688	--	--	--	--
Unigene27325_All	KA267246	428	15.9282	260.296	64.195	4.0305	2.0196	-2.0109	--	--	--	--
Unigene80278_All	KA239290	428	0.0755	1.8331	0.0691	4.6017	4.7295	-	--	--	--	--
Unigene31572_All	KA271493	428	0	4.8647	0.7601	12.2481	2.6781	-	--	--	--	--
Unigene73861_All	KA232873	428	0	11.4919	1.7275	13.4883	2.7339	-10.7545	--	--	--	--
Unigene35515_All	KA275436	428	0.6039	0	0.8292	-	-9.6956	-	--	--	--	--
Unigene68341_All	KA227353	428	1.2078	0.3525	0	-	-	10.2382	--	--	--	--
Unigene66196_All	KA225208	429	1.5816	0	0.1379	-10.6272	-	3.5197	--	--	--	--
Unigene35461_All	KA275382	429	1.9581	0.0703	1.3788	-4.7998	-4.2937	-	--	--	--	--
Unigene15257_All	KA255178	429	4.9707	0.2814	2.8955	-4.1428	-3.3631	-	--	--	--	--
Unigene56711_All	KA215723	429	1.8828	0.1407	0.2068	-3.7422	-	3.1866	--	--	--	--
Unigene13055_All	KA252976	429	2.41	0.2814	0.0689	-3.0983	-	5.1284	--	--	--	--
Unigene23687_All	KA263608	429	9.4141	1.8991	3.2402	-2.3095	-	1.5387	--	--	--	--
Unigene15543_All	KA255464	429	9.4141	3.9389	2.275	-1.257	-	2.049	--	--	--	--
Unigene41097_All	KA200109	429	0.6025	4.5017	3.3091	2.9014	-	-2.4574	--	--	--	--
Unigene46912_All	KA205924	429	0.0753	6.0491	0.9652	6.3279	2.6478	-	--	--	--	--
Unigene75365_All	KA234377	429	0	4.0093	0.2758	11.9691	3.8617	-	--	--	--	--
Unigene12690_All	KA252611	429	0.9791	0.1407	1.5167	-	-3.4302	-	--	--	--	--
Unigene7198_All	KA247119	429	2.41	1.9695	8.4107	-	-2.0944	-1.8032	--	--	--	--
Unigene73044_All	KA232056	429	0.4519	1.7585	0.0689	-	4.6737	-	--	--	--	--
Unigene45006_All	KA204018	429	0.3766	0.9144	1.9303	-	-	-2.3577	--	--	--	--
Unigene57150_All	KA216162	429	1.0544	0.1407	0.0689	-	-	3.9358	--	--	--	--
Unigene65434_All	KA224446	429	1.0544	0.1407	0	-	-	10.0422	--	--	--	--
Unigene65323_All	KA224335	430	1.2773	0	0.4127	-10.3189	-	-	--	--	--	--
Unigene29313_All	KA269234	430	4.8088	0.421	0.5502	-3.5138	-	3.1276	--	--	--	--
Unigene62244_All	KA221256	430	3.5315	0.421	0.2751	-3.0684	-	3.6823	--	--	--	--
Unigene43626_All	KA202638	430	0.8265	4.7719	1.3756	2.5295	1.7945	-	--	--	--	--
Unigene77202_All	KA236214	430	0.0751	1.5438	1.3756	4.3615	-	-4.1951	--	--	--	--
Unigene71705_All	KA230717	430	0	1.614	0.4127	10.6564	-	-	--	--	--	--
Unigene78674_All	KA237686	430	0	2.3859	0.7566	11.2203	-	-	--	--	--	--
Unigene45503_All	KA204515	430	4.1326	2.5263	0.4815	-	2.3914	3.1014	--	--	--	--
Unigene14518_All	KA254439	430	1.653	2.9473	0.3439	-	3.0993	-	--	--	--	--
Unigene15558_All	KA255479	430	1.9536	1.4035	0.0688	-	4.3505	4.8276	--	--	--	--
Unigene72010_All	KA231022	430	0.6011	1.4035	2.7512	-	-	-2.1944	--	--	--	--
Unigene45001_All	KA204013	431	1.2744	0	0.6862	-10.3156	-	-	--	--	--	--
Unigene6988_All	KA246909	431	2.1739	0.4201	0.8921	-2.3715	-	-	--	--	--	--
Unigene46880_All	KA205892	431	2.099	0.4201	0.2059	-2.3209	-	3.3497	--	--	--	--
Unigene5484_All	KA245405	431	9.1455	2.0303	3.5682	-2.1714	-	1.3579	--	--	--	--
Unigene80725_All	KA239737	431	0.8996	3.6406	1.3038	2.0168	1.4815	-	--	--	--	--
Unigene23003_All	KA262924	431	0.7496	5.881	2.8134	2.9719	1.0637	-1.9081	--	--	--	--
Unigene32162_All	KA272083	431	0.2999	2.7305	0.8921	3.1866	1.6139	-	--	--	--	--
Unigene75364_All	KA234376	431	0.2999	4.0607	0.8234	3.7592	2.3021	-	--	--	--	--
Unigene71941_All	KA230953	431	0	1.2602	0	10.2994	10.2994	-	--	--	--	--
Unigene44067_All	KA203079	431	0	2.6605	5.5582	11.3775	-1.0629	-12.4404	--	--	--	--
Unigene75537_All	KA234549	431	0	3.0805	0.0686	11.5889	5.4888	-	--	--	--	--
Unigene29089_All	KA269010	431	0	4.8308	0.6176	12.238	2.9675	-	--	--	--	--
Unigene13837_All	KA253758	431	0.8246	0.07	1.7841	-	-4.6717	-	--	--	--	--
Unigene53297_All	KA212309	431	0.8246	0.14	1.7841	-	-3.6717	-	--	--	--	--
Unigene67420_All	KA226432	431	0.7496	0.28	2.0586	-	-2.8782	-	--	--	--	--
Unigene48736_All	KA207748	431	0.4498	0.3501	2.4017	-	-2.7782	-2.4167	--	--	--	--
Unigene11157_All	KA251078	431	27.5865	21.5637	4.2545	-	2.3415	2.6969	--	--	--	--
Unigene24219_All	KA264140	431	2.5488	2.5204	0.4117	-	2.614	2.6302	--	--	--	--
Unigene80881_All	KA239893	431	0.7496	1.4002	0.0686	-	4.3513	-	--	--	--	--
Unigene44278_All	KA203290	431	0.1499	1.1902	1.441	-	-	-3.265	--	--	--	--
Unigene29247_All	KA269168	431	2.9236	1.3302	0.6862	-	-	2.091	--	--	--	--
Unigene29630_All	KA269551	431	2.2489	1.4703	0.4117	-	-	2.4496	--	--	--	--
Unigene43874_All	KA202886	432	3.8143	0	2.5331	-11.8972	-11.3067	-	--	--	--	--
Unigene13521_All	KA253442	432	2.0193	0	0.1369	-10.9796	-	3.8827	--	--	--	--
Unigene32614_All	KA272535	432	1.2714	0	0.6162	-10.3122	-	-	--	--	--	--
Unigene12301_All	KA252222	432	2.9916	0.0698	1.5061	-5.4215	-4.4314	-	--	--	--	--
Unigene23105_All	KA263026	432	9.7227	0.8382	10.8169	-3.536	-3.6898	-	--	--	--	--
Unigene23732_All	KA263653	432	3.4403	0.4191	2.1908	-3.0372	-2.3861	-	--	--	--	--
Unigene43752_All	KA202764	432	3.4403	0.6985	2.3277	-2.3002	-1.7366	-	--	--	--	--
Unigene38341_All	KA278262	432	6.2076	1.3271	3.56	-2.2258	-1.4236	-	--	--	--	--
Unigene23200_All	KA263121	432	3.6647	0.9779	6.7777	-1.9059	-2.793	-	--	--	--	--
Unigene27166_All	KA267087	432	7.0302	2.0955	10.2692	-1.7463	-2.293	-	--	--	--	--
Unigene21762_All	KA261683	432	9.0496	3.0734	1.9854	-1.558	-	2.1884	--	--	--	--
Unigene60668_All	KA219680	432	5.0857	1.8859	1.2323	-1.4312	-	2.0451	--	--	--	--
Unigene7583_All	KA247504	432	3.6647	10.8267	2.3277	1.5628	2.2176	-	--	--	--	--
Unigene7110_All	KA247031	432	5.0857	20.8851	8.01	2.038	1.3826	-	--	--	--	--
Unigene6363_All	KA246284	432	0.8975	3.9116	0.8215	2.1238	2.2514	-	--	--	--	--
Unigene38461_All	KA278382	432	1.6454	7.4739	4.1761	2.1834	-	-1.3437	--	--	--	--
Unigene24339_All	KA264260	432	0.3739	1.8161	0.89	2.2801	-	-	--	--	--	--
Unigene7613_All	KA247534	432	4.9361	37.6491	14.3769	2.9312	1.3889	-1.5423	--	--	--	--
Unigene69898_All	KA228910	432	0.0748	1.3271	0.2738	4.1491	-	-	--	--	--	--
Unigene49836_All	KA208848	432	0.1496	0	2.1908	-	-11.0972	-3.8723	--	--	--	--
Unigene49913_All	KA208925	432	0.5235	0.2794	3.0808	-	-3.4629	-2.557	--	--	--	--
Unigene22701_All	KA262622	432	0.8975	1.5367	0.0685	-	4.4876	-	--	--	--	--
Unigene15909_All	KA255830	432	0.5983	1.9558	0.0685	-	4.8355	-	--	--	--	--
Unigene56618_All	KA215630	433	1.7908	0	1.7759	-10.8064	-10.7943	-	--	--	--	--
Unigene28275_All	KA268196	433	0.8954	0	1.9125	-9.8064	-10.9012	-	--	--	--	--
Unigene45946_All	KA204958	433	1.94	0.1394	1.0245	-3.7988	-	-	--	--	--	--
Unigene47610_All	KA206622	433	4.2532	0.6969	3.0053	-2.6095	-2.1085	-	--	--	--	--
Unigene47728_All	KA206740	433	5.074	0.8363	5.2593	-2.601	-2.6528	-	--	--	--	--
Unigene18425_All	KA258346	433	6.7902	1.1847	3.5518	-2.5189	-1.584	-	--	--	--	--
Unigene69268_All	KA228280	433	3.8055	0.6969	1.5027	-2.4491	-	1.3405	--	--	--	--
Unigene44673_All	KA203685	433	3.507	0.8363	1.571	-2.0681	-	-	--	--	--	--
Unigene71411_All	KA230423	433	0.2985	2.7875	0.2732	3.2232	3.3509	-	--	--	--	--
Unigene75671_All	KA234683	433	0.1492	3.4147	0.0683	4.5164	5.6437	-	--	--	--	--
Unigene44842_All	KA203854	433	0	1.3241	1.7759	10.3708	-	-10.7943	--	--	--	--
Unigene70204_All	KA229216	433	0	2.9269	0.5464	11.5152	2.4213	-	--	--	6e-06	U1 small nuclear ribonucleoprotein 70 kDa OS=Drosophila melanogaster GN=snRNP-U1-70K PE=1 SV=2
Unigene14326_All	KA254247	433	1.4177	1.3938	0	-	10.4448	10.4693	--	--	--	--
Unigene7523_All	KA247444	433	0.4477	0.9756	2.4589	-	-	-2.4574	--	--	--	--
Unigene39666_All	KA198678	433	0.5969	1.1847	3.0053	-	-	-2.3319	--	--	--	--
Unigene7708_All	KA247629	433	0.7462	2.021	3.0736	-	-	-2.0423	--	--	--	--
Unigene68434_All	KA227446	434	6.6256	0	0	-12.6938	-	12.6938	--	--	--	--
Unigene65217_All	KA224229	434	1.0422	0	0	-10.0254	-	10.0254	--	--	--	--
Unigene40567_All	KA199579	434	4.6901	0.2781	2.2488	-4.0759	-3.0155	-	--	--	--	--
Unigene12406_All	KA252327	434	2.6056	0.2086	1.0903	-3.6428	-	-	--	--	--	--
Unigene24784_All	KA264705	434	1.2656	4.7974	1.0903	1.9224	2.1375	-	--	--	--	--
Unigene21891_All	KA261812	434	0.8189	3.1288	0.6133	1.9339	2.3509	-	--	--	--	--
Unigene22922_All	KA262843	434	0.8933	5.2841	1.4311	2.5644	1.8845	-	--	--	--	--
Unigene77680_All	KA236692	434	0.2233	1.5296	0.3407	2.7761	-	-	--	--	--	--
Unigene15494_All	KA255415	434	0.1489	2.364	2.1125	3.9888	-	-3.8265	--	--	--	--
Unigene70515_All	KA229527	434	0.0744	1.3906	0.5452	4.2243	-	-	--	--	--	--
Unigene44788_All	KA203800	434	0	2.0858	0.4089	11.0264	2.3508	-	--	--	--	--
Unigene46034_All	KA205046	434	0	3.6155	3.0666	11.82	-	-11.5824	--	--	--	--
Unigene72701_All	KA231713	434	0	4.2412	0.2726	12.0503	3.9596	-	--	--	--	--
Unigene32026_All	KA271947	434	1.1167	0.3476	3.1347	-	-3.1728	-1.4891	--	--	--	--
Unigene7265_All	KA247186	434	0.67	0.5562	2.9303	-	-2.3974	-2.1288	--	--	--	--
Unigene47859_All	KA206871	434	1.1911	0.3476	1.7036	-	-2.2931	-	--	--	--	--
Unigene52219_All	KA211231	434	0.4467	0.4172	1.9081	-	-2.1933	-	--	--	--	--
Unigene28983_All	KA268904	434	0.1489	0.9039	2.794	-	-1.6281	-4.2299	--	--	--	--
Unigene23661_All	KA263582	434	8.5612	9.1777	1.5674	-	2.5498	2.4494	--	--	--	--
Unigene38953_All	KA278874	434	3.9456	5.0755	0.7496	-	2.7594	2.3961	--	--	--	--
Unigene14515_All	KA254436	434	1.34	0.3476	0.0681	-	-	4.2984	--	--	--	--
Unigene66150_All	KA225162	434	1.2656	0.2781	0	-	-	10.3056	--	--	--	--
Unigene15782_All	KA255703	435	1.1141	0	1.0878	-10.1217	-10.0872	-	--	--	--	--
Unigene24034_All	KA263955	435	4.0108	0.4162	2.3796	-3.2685	-2.5154	-	--	--	--	--
Unigene14280_All	KA254201	435	1.9311	0.2081	1.1558	-3.2141	-	-	--	--	--	--
Unigene31826_All	KA271747	435	2.5253	0.3468	3.0595	-2.8643	-3.1411	-	--	--	--	--
Unigene62924_All	KA221936	435	2.5253	0.3468	1.9717	-2.8643	-2.5073	-	--	--	--	--
Unigene7633_All	KA247554	435	4.3079	0.9712	1.8357	-2.1491	-	1.2307	--	--	--	--
Unigene44582_All	KA203594	435	5.1249	1.2486	1.6997	-2.0372	-	1.5922	--	--	--	--
Unigene38475_All	KA278396	435	29.0412	11.5845	5.6431	-1.3259	1.0376	2.3635	--	--	--	--
Unigene7807_All	KA247728	435	1.0398	5.5495	1.2918	2.4161	2.103	-	--	--	--	--
Unigene23685_All	KA263606	435	1.1141	7.0756	2.7876	2.667	1.3438	-	--	--	--	--
Unigene24391_All	KA264312	435	0.4456	3.0522	0.5439	2.776	2.4884	-	--	--	--	--
Unigene32144_All	KA272065	435	0.1485	1.5261	1.8357	3.3613	-	-3.6278	--	--	--	--
Unigene72781_All	KA231793	435	0.3714	4.9251	0.5439	3.7291	3.1787	-	--	--	--	--
Unigene47547_All	KA206559	435	0.1485	4.4396	1.9717	4.9019	1.171	-3.7309	--	--	--	--
Unigene46873_All	KA205885	435	0	1.0405	1.1558	10.0231	-	-10.1747	--	--	--	--
Unigene75114_All	KA234126	435	0	1.8729	0	10.8711	10.8711	-	--	--	--	--
Unigene14853_All	KA254774	435	0	3.5378	0.8839	11.7886	2.0009	-9.7877	--	--	--	--
Unigene53048_All	KA212060	435	1.1141	0.4162	2.7876	-	-2.7437	-	--	--	--	--
Unigene7380_All	KA247301	435	6.9818	5.2026	1.5638	-	1.7342	2.1585	--	--	--	--
Unigene56817_All	KA215829	435	1.3369	1.1099	0.068	-	4.0288	4.2972	--	--	--	--
Unigene62444_All	KA221456	435	1.7826	0.4162	0.204	-	-	3.1273	--	--	--	--
Unigene55446_All	KA214458	436	1.0375	0	0	-10.0189	-	10.0189	--	--	--	--
Unigene63800_All	KA222812	436	1.0375	0	0	-10.0189	-	10.0189	--	--	--	--
Unigene55726_All	KA214738	436	1.6303	0.2768	0.407	-2.5582	-	-	--	--	--	--
Unigene44115_All	KA203127	436	4.5203	0.8305	2.035	-2.4444	-	1.1514	--	--	--	--
Unigene24365_All	KA264286	436	5.1132	1.7302	0.8818	-1.5633	-	2.5357	--	--	--	--
Unigene13256_All	KA253177	436	0.4446	2.0071	0.6783	2.1745	-	-	--	--	--	--
Unigene76651_All	KA235663	436	0.2223	1.8686	0	3.0714	10.8677	-	--	--	--	--
Unigene78109_All	KA237121	436	0	2.4223	0.3392	11.2422	2.8362	-	--	--	--	--
Unigene80134_All	KA239146	436	0	2.7684	0	11.4348	11.4348	-	--	--	--	--
Unigene28692_All	KA268613	436	0	6.5057	2.442	12.6675	1.4136	-11.2538	--	--	--	--
Unigene44814_All	KA203826	436	0.741	0.0692	1.0175	-	-3.8781	-	--	--	--	--
Unigene24189_All	KA264110	436	0.741	0.7613	4.07	-	-2.4185	-2.4575	--	--	--	--
Unigene37396_All	KA277317	436	10.0781	8.7203	2.5098	-	1.7968	2.0056	--	--	--	--
Unigene71108_All	KA230120	436	1.8526	2.4223	0.4748	-	2.351	-	--	--	--	--
Unigene31343_All	KA271264	436	1.7785	3.6681	0.5427	-	2.7568	-	--	--	--	--
Unigene40798_All	KA199810	436	2.0749	2.0763	0.2713	-	2.9361	2.9351	--	--	--	--
Unigene66846_All	KA225858	436	1.5562	1.2458	0.1357	-	3.1986	3.5195	--	--	--	--
Unigene39468_All	KA279389	436	1.2598	3.2528	0.3392	-	3.2615	-	--	--	--	--
Unigene61361_All	KA220373	436	0.8892	0.2768	0	-	-	9.7964	--	--	--	--
Unigene58465_All	KA217477	437	3.9185	0	0	-11.9361	-	11.9361	--	--	--	--
Unigene61869_All	KA220881	437	2.0702	0	0.5414	-11.0156	-	1.935	--	--	--	--
Unigene69058_All	KA228070	437	6.5801	0.1381	0.1354	-5.5743	-	5.6028	--	--	--	--
Unigene1699_All	KA241620	437	2.9574	0.0691	1.895	-5.4195	-4.7774	-	--	--	2e-06	Uncharacterized protein DDB_G0286379 OS=Dictyostelium discoideum GN=DDB_G0286379 PE=4 SV=1
Unigene57415_All	KA216427	437	1.8484	0.0691	2.5718	-4.7414	-5.2179	-	--	--	--	--
Unigene47474_All	KA206486	437	2.5138	0.2762	0.5414	-3.1861	-	2.2151	--	--	--	--
Unigene55172_All	KA214184	437	2.218	0.2762	2.7071	-3.0055	-3.293	-	--	--	--	--
Unigene62474_All	KA221486	437	1.6266	0.2762	0	-2.5581	-	10.6676	--	--	--	--
Unigene8022_All	KA247943	437	1.9223	0.3453	2.3687	-2.4769	-2.7782	-	--	--	--	--
Unigene5881_All	KA245802	437	3.2531	0.6215	3.2485	-2.388	-2.3859	-	--	--	--	--
Unigene68993_All	KA228005	437	3.327	0.8286	1.6243	-2.0055	-	-	--	--	--	--
Unigene8876_All	KA248797	437	2.5877	0.8286	0.6091	-1.6429	-	2.0869	--	--	--	--
Unigene7106_All	KA247027	437	0.4436	2.6239	0.0677	2.5644	5.2764	-	--	--	--	--
Unigene55263_All	KA214275	437	0.1479	1.381	4.3314	3.223	-1.6491	-4.8721	--	--	--	--
Unigene69905_All	KA228917	437	0.1479	1.381	0.4061	3.223	-	-	--	--	--	--
Unigene47674_All	KA206686	437	0.1479	2.4168	1.3536	4.0304	-	-3.1941	--	--	--	--
Unigene22145_All	KA262066	437	2.5138	1.9334	0.1354	-	3.8358	4.2146	--	--	--	--
Unigene45700_All	KA204712	437	0.1479	1.1048	1.3536	-	-	-3.1941	--	--	--	--
Unigene8049_All	KA247970	438	4.3522	0.7578	1.3505	-2.5219	-	1.6883	--	--	--	--
Unigene14770_All	KA254691	438	3.6145	0.8956	1.2154	-2.0129	-	1.5724	--	--	--	--
Unigene24577_All	KA264498	438	4.7947	1.4468	0.8103	-1.7286	-	2.5649	--	--	--	--
Unigene11831_All	KA251752	438	0.5901	3.3758	0.6752	2.5162	2.3218	-	--	--	--	--
Unigene42958_All	KA201970	438	1.4015	8.405	4.7266	2.5843	-	-1.7538	--	--	--	--
Unigene49957_All	KA208969	438	0	0.1378	1.6206	-	-3.5559	-10.6623	--	--	--	--
Unigene38733_All	KA278654	438	0.3688	1.6534	0.3376	-	2.292	-	--	--	--	--
Unigene66066_All	KA225078	438	1.3278	1.3779	0.135	-	3.3514	3.298	--	--	--	--
Unigene71550_All	KA230562	438	0.5164	1.929	0.0675	-	4.8368	-	--	--	--	--
Unigene39760_All	KA198772	438	0.6639	2.2046	4.5916	-	-	-2.79	--	--	--	--
Unigene63087_All	KA222099	439	1.2512	0	0	-10.2891	-	10.2891	--	--	--	--
Unigene67118_All	KA226130	439	1.0304	0	0.3368	-10.009	-	-	--	--	--	--
Unigene20395_All	KA260316	439	1.6927	0.1375	0.8758	-3.6218	-	-	--	--	--	--
Unigene27777_All	KA267698	439	8.6845	0.7561	1.28	-3.5218	-	2.7623	--	--	--	--
Unigene16032_All	KA255953	439	2.3551	0.4124	8.4212	-2.5137	-4.3519	-1.8382	--	--	--	--
Unigene43802_All	KA202814	439	7.4333	1.7871	4.5811	-2.0564	-1.3581	-	--	--	--	--
Unigene24808_All	KA264729	439	3.0175	0.8936	0.6063	-1.7557	-	2.3153	--	--	--	--
Unigene70509_All	KA229521	439	2.5759	10.5166	2.2232	2.0295	2.242	-	--	--	--	--
Unigene14444_All	KA254365	439	0.5888	3.0244	1.2127	2.3608	-	-	--	--	--	--
Unigene31254_All	KA271175	439	0.5888	3.3681	0.4716	2.5161	2.8363	-	--	--	--	--
Unigene12753_All	KA252674	439	0.4416	3.0931	1.28	2.8082	-	-	--	--	--	--
Unigene47520_All	KA206532	439	0.2208	1.6497	2.9643	2.9014	-	-3.7469	--	--	--	--
Unigene77035_All	KA236047	439	0.0736	2.4745	0	5.0713	11.2729	-	--	--	--	--
Unigene43889_All	KA202901	439	0.4416	0	0.8758	-	-9.7745	-	--	--	--	--
Unigene23314_All	KA263235	439	2.3551	1.7871	8.6233	-	-2.2706	-1.8725	--	--	--	--
Unigene8951_All	KA248872	439	1.3983	2.1308	0.4042	-	2.3983	-	--	--	--	--
Unigene69354_All	KA228366	439	1.104	2.5432	0.3368	-	2.9167	-	--	--	--	--
Unigene79218_All	KA238230	439	0.8832	0.6874	0	-	-	9.7866	--	--	--	--
Unigene39693_All	KA198705	440	1.4686	0	1.4788	-10.5202	-10.5302	-	--	--	--	--
Unigene64345_All	KA223357	440	0.9546	0	0.2016	-9.8988	-	-	--	--	--	--
Unigene28649_All	KA268570	440	6.2416	0.6172	2.9575	-3.3381	-2.2606	1.0775	--	--	--	--
Unigene59006_All	KA218018	440	4.0387	1.5773	0.8066	-1.3564	-	2.324	--	--	--	--
Unigene7656_All	KA247577	440	0.8077	2.7432	0.3361	1.764	3.0289	-	--	--	--	--
Unigene6675_All	KA246596	440	0.8077	5.2807	3.6297	2.7088	-	-2.168	--	--	--	--
Unigene12280_All	KA252201	440	0.2203	3.0175	1.9493	3.7758	-	-3.1454	--	--	--	--
Unigene30065_All	KA269986	440	0.2203	5.4178	1.6132	4.6202	1.7478	-2.8724	--	--	--	--
Unigene79330_All	KA238342	440	0	1.0973	0	10.0997	10.0997	-	--	--	--	--
Unigene12233_All	KA252154	440	0	2.7432	0.6722	11.4216	2.0289	-	--	--	--	--
Unigene13676_All	KA253597	440	0.2937	0	1.9493	-	-10.9287	-2.7305	--	--	--	--
Unigene12481_All	KA252402	440	1.7623	0.6858	9.2759	-	-3.7576	-2.396	--	--	--	--
Unigene59765_All	KA218777	440	1.6155	2.2631	0.5377	-	2.0734	-	--	--	--	--
Unigene29684_All	KA269605	440	1.6889	2.4003	0.2689	-	3.1581	2.6509	--	--	--	--
Unigene80462_All	KA239474	440	4.2589	1.9202	0	-	10.907	12.0563	--	--	--	--
Unigene55393_All	KA214405	440	2.4232	0.8915	0.5377	-	-	2.172	--	--	--	--
Unigene65201_All	KA224213	440	1.1749	0.7544	0.0672	-	-	4.1279	--	--	--	--
Unigene56903_All	KA215915	441	2.0514	0	0.0671	-11.0024	-	4.9342	--	--	--	--
Unigene68951_All	KA227963	441	3.0038	0.4105	1.3413	-2.8713	-	-	--	--	--	--
Unigene55718_All	KA214730	441	1.9049	0.2737	0.4024	-2.799	-	2.243	--	--	--	--
Unigene8697_All	KA248618	441	8.2788	1.9159	2.8167	-2.1114	-	1.5554	--	--	--	--
Unigene11752_All	KA251673	441	10.9895	3.0107	13.3458	-1.868	-2.1482	-	--	--	--	--
Unigene12514_All	KA252435	441	1.6118	6.2266	1.3413	1.9498	2.2148	-	--	--	--	--
Unigene7490_All	KA247411	441	0.4396	2.737	9.8584	2.6383	-1.8488	-4.4871	--	--	--	--
Unigene69774_All	KA228786	441	0.2931	2.1212	0.6036	2.8554	-	-	--	--	--	--
Unigene44447_All	KA203459	441	0.2198	1.9843	0.9389	3.1744	-	-	--	--	--	--
Unigene72369_All	KA231381	441	1.7583	20.8694	6.1028	3.5691	1.7738	-1.7953	--	--	--	--
Unigene26884_All	KA266805	441	1.0257	1.2316	4.5604	-	-1.8886	-2.1526	--	--	--	--
Unigene28848_All	KA268769	441	3.3701	3.2159	0.2683	-	3.5833	3.6509	--	--	--	--
Unigene13441_All	KA253362	442	1.3889	0	5.353	-10.4397	-12.3861	-1.9464	--	--	--	--
Unigene61102_All	KA220114	442	1.0965	0	0	-10.0987	-	10.0987	--	--	--	--
Unigene8415_All	KA248336	442	7.1636	0.6827	1.8066	-3.3914	-	1.9874	--	--	--	--
Unigene68985_All	KA227997	442	6.5057	0.751	0	-3.1148	-	12.6675	--	--	--	--
Unigene39478_All	KA279399	442	5.1899	0.6827	0.4684	-2.9264	-	3.4699	--	--	--	--
Unigene46220_All	KA205232	442	3.6549	0.5462	2.5427	-2.7423	-2.2189	-	--	--	--	--
Unigene14056_All	KA253977	442	3.1432	0.4779	1.1375	-2.7175	-	1.4664	--	--	--	--
Unigene33088_All	KA273009	442	5.8478	1.024	1.4721	-2.5137	-	1.99	--	--	--	--
Unigene7895_All	KA247816	442	2.7777	6.3491	1.2713	1.1927	2.3202	-	--	--	--	--
Unigene75689_All	KA234701	442	0.3655	4.0962	1.8066	3.4863	1.181	-2.3053	--	--	--	--
Unigene75274_All	KA234286	442	0.2924	4.301	0	3.8787	12.0705	-	--	--	--	--
Unigene72626_All	KA231638	442	0.2924	6.4856	1.1375	4.4712	2.5114	-	--	--	--	--
Unigene72971_All	KA231983	442	0.0731	2.8673	0.0669	5.2937	5.4215	-	--	--	--	--
Unigene52516_All	KA211528	442	0.4386	0	1.8066	-	-10.8191	-	--	--	--	--
Unigene22634_All	KA262555	442	1.6812	2.7308	0.1338	-	4.3512	3.6513	--	--	--	--
Unigene12596_All	KA252517	443	1.3857	0	0.6676	-10.4364	-	-	--	--	--	--
Unigene30772_All	KA270693	443	2.9173	0.2043	1.6023	-3.8359	-2.9714	-	--	--	--	--
Unigene39186_All	KA279107	443	10.5023	3.8826	26.9048	-1.4356	-2.7928	-1.3572	--	--	--	--
Unigene69891_All	KA228903	443	0.5835	2.5203	1.1349	2.1108	-	-	--	--	--	--
Unigene47827_All	KA206839	443	0.0729	3.542	2.0696	5.6025	-	-4.8273	--	--	--	--
Unigene13177_All	KA253098	443	0.4376	0.5449	2.3366	-	-2.1003	-2.4167	--	--	--	--
Unigene11308_All	KA251229	443	0.3647	1.3623	1.8026	-	-	-2.3053	--	--	--	--
Unigene56167_All	KA215179	443	1.0211	0.4768	0	-	-	9.9959	--	--	--	--
Unigene59580_All	KA218592	444	1.9648	0	0.1332	-10.9402	-	3.8827	--	--	--	--
Unigene36519_All	KA276440	444	0.8732	0	1.0658	-9.7702	-10.0577	-	--	--	--	--
Unigene13717_All	KA253638	444	1.3826	0.068	2.6644	-4.3457	-5.2921	-	--	--	--	--
Unigene3858_All	KA243779	444	12.0796	1.3592	6.7277	-3.1517	-2.3074	-	--	--	--	--
Unigene49050_All	KA208062	444	3.2018	0.4757	0.7993	-2.7508	-	2.0021	--	--	--	--
Unigene14031_All	KA253952	444	2.1103	0.3398	1.3988	-2.6347	-	-	--	--	--	--
Unigene56777_All	KA215789	444	1.9648	0.4078	0.5995	-2.2684	-	-	--	--	--	--
Unigene14368_All	KA254289	444	0.5094	2.9903	0	2.5534	11.5461	-	--	--	--	--
Unigene22843_All	KA262764	444	0.5094	4.0777	3.2639	3.0009	-	-2.6797	--	--	--	--
Unigene38965_All	KA278886	444	0.5094	4.8253	5.995	3.2437	-	-3.5569	--	--	--	--
Unigene72492_All	KA231504	444	0.1455	3.67	1.0658	4.6567	1.7838	-	--	--	--	--
Unigene65914_All	KA224926	444	8.1501	7.204	1.5987	-	2.1719	2.3499	--	--	--	--
Unigene44688_All	KA203700	444	2.4014	1.5631	0.1998	-	2.9678	3.5872	--	--	--	--
Unigene15491_All	KA255412	444	3.5657	3.8059	0.3997	-	3.2512	3.1572	--	--	--	--
Unigene29556_All	KA269477	444	4.2206	1.9709	0.1998	-	3.3022	4.4008	--	--	--	--
Unigene15785_All	KA255706	444	2.4014	2.0389	0.1332	-	3.9361	4.1722	--	--	--	--
Unigene37113_All	KA277034	444	2.9835	1.1554	0.7327	-	-	2.0257	--	--	--	--
Unigene69217_All	KA228229	444	1.892	0.7476	0.0666	-	-	4.8282	--	--	--	--
Unigene50443_All	KA209455	445	0.9439	0	3.2566	-9.8825	-11.6692	-1.7867	--	--	--	--
Unigene12130_All	KA252051	445	3.122	0.1356	3.3231	-4.525	-4.6151	-	--	--	--	--
Unigene58812_All	KA217824	445	1.8877	0.2712	1.3292	-2.7992	-	-	--	--	--	--
Unigene28177_All	KA268098	445	0.5082	2.5089	1.1298	2.3036	-	-	--	--	--	--
Unigene71644_All	KA230656	445	0.5808	3.2548	1.5951	2.4865	-	-	--	--	--	--
Unigene22136_All	KA262057	445	0	6.5097	0.5317	12.6684	3.6139	-	--	--	--	--
Unigene978_All	KA240899	445	0.5082	0	0.9305	-	-9.8619	-	--	--	--	--
Unigene4924_All	KA244845	445	0.2178	0.2712	1.5951	-	-2.5562	-2.8726	--	--	--	--
Unigene24805_All	KA264726	445	0.9439	0.8137	3.6554	-	-2.1675	-1.9533	--	--	--	--
Unigene7227_All	KA247148	445	2.6864	3.7973	0.7975	-	2.2514	1.7521	--	--	--	--
Unigene44184_All	KA203196	445	0.0726	0.6103	1.5286	-	-	-4.3961	--	--	--	--
Unigene39298_All	KA279219	445	1.6699	1.3562	0.2658	-	-	2.6513	--	--	--	--
Unigene27125_All	KA267046	446	0.8693	0	1.3926	-9.7637	-10.4436	-	--	--	--	--
Unigene31297_All	KA271218	446	1.5213	0.0677	3.9124	-4.49	-5.8528	-1.3627	--	--	--	--
Unigene31380_All	KA271301	446	1.4488	0.0677	0.3979	-4.4196	-	-	--	--	--	--
Unigene49539_All	KA208551	446	1.5937	0.1353	0.7957	-3.5581	-	-	--	--	--	--
Unigene66071_All	KA225083	446	1.2315	0.1353	0.1326	-3.1862	-	3.2153	--	--	--	--
Unigene63771_All	KA222783	446	1.7386	0.203	0.3316	-3.0984	-	2.3904	--	--	--	--
Unigene14178_All	KA254099	446	3.6221	0.6766	0.3979	-2.4205	-	3.1863	--	--	--	--
Unigene55709_All	KA214721	446	2.6804	0.6089	1.3262	-2.1382	-	-	--	--	--	--
Unigene23363_All	KA263284	446	0.7969	2.8416	0.5968	1.8342	2.2514	-	--	--	--	--
Unigene46560_All	KA205572	446	1.5937	6.4951	3.1167	2.027	1.0593	-	--	--	--	--
Unigene4927_All	KA244848	446	3.767	17.3879	8.1564	2.2066	1.0921	-1.1145	--	--	--	--
Unigene28372_All	KA268293	446	0.5795	3.7888	0.5968	2.7089	2.6664	-	--	--	--	--
Unigene46592_All	KA205604	446	0.2173	2.5033	1.9894	3.5261	-	-3.1946	--	--	--	--
Unigene49637_All	KA208649	446	0	1.5561	0.4642	10.6037	-	-	--	--	--	--
Unigene49896_All	KA208908	446	0.2173	0	3.5146	-	-11.7791	-4.0156	--	--	--	--
Unigene48751_All	KA207763	446	0.2173	0.4059	3.2493	-	-3.0009	-3.9024	--	--	--	--
Unigene44488_All	KA203500	446	2.8977	2.9769	0.7294	-	2.029	1.9901	--	--	--	--
Unigene12993_All	KA252914	446	3.0426	2.2327	0.3979	-	2.4883	2.9348	--	--	--	--
Unigene72889_All	KA231901	446	0.7244	2.165	0	-	11.0802	-	--	--	--	--
Unigene651_All	KA240572	447	2.9635	0	3.1097	-11.5331	-11.6026	-	--	--	--	--
Unigene55459_All	KA214471	447	3.4694	0.3375	1.3233	-3.3617	-	1.3905	--	--	--	--
Unigene67537_All	KA226549	447	1.8793	0.2025	0.1323	-3.2142	-	3.8283	--	--	--	--
Unigene47589_All	KA206601	447	1.3733	0.2025	2.7127	-2.7617	-3.7437	-	--	--	--	--
Unigene55453_All	KA214465	447	2.7466	0.405	0.794	-2.7617	-	1.7904	--	--	--	--
Unigene52032_All	KA211044	447	0.1446	0	0.9263	-	-9.8553	-	--	--	--	--
Unigene20145_All	KA260066	447	1.5179	0.6076	3.3744	-	-2.4734	-	--	--	--	--
Unigene47268_All	KA206280	447	1.8793	1.6201	0.2647	-	2.6137	2.8278	--	--	--	--
Unigene14061_All	KA253982	447	9.6133	10.0584	0.5955	-	4.0782	4.0129	--	--	--	--
Unigene57526_All	KA216538	448	1.8751	0	0	-10.8728	-	10.8728	--	--	--	--
Unigene55763_All	KA214775	448	1.3703	0	0	-10.4203	-	10.4203	--	--	--	--
Unigene7027_All	KA246948	448	1.0818	0	2.2446	-10.0792	-11.1322	-	--	--	--	--
Unigene59997_All	KA219009	448	0.8654	0	0	-9.7572	-	9.7572	--	--	--	--
Unigene58971_All	KA217983	448	2.7405	0.4041	2.1785	-2.7617	-2.4306	-	--	--	--	--
Unigene27763_All	KA267684	448	4.0387	0.6062	6.5356	-2.736	-3.4305	-	--	--	--	--
Unigene66831_All	KA225843	448	2.3799	0.4041	0.198	-2.5581	-	3.5873	--	--	--	--
Unigene28511_All	KA268432	448	5.5531	1.0777	4.159	-2.3653	-1.9483	-	--	--	--	--
Unigene47012_All	KA206024	448	3.029	0.6062	2.1785	-2.321	-1.8455	-	--	--	--	--
Unigene24131_All	KA264052	448	0.5048	2.7616	1.1223	2.4517	-	-	--	--	--	--
Unigene78050_All	KA237062	448	1.2981	8.0826	3.0367	2.6384	1.4123	-	--	--	--	--
Unigene8636_All	KA248557	448	0.7212	5.0516	3.1688	2.8083	-	-2.1355	--	--	--	--
Unigene77183_All	KA236195	448	0.3606	4.8496	0.5941	3.7494	3.0291	-	--	--	--	--
Unigene70651_All	KA229663	448	0.1442	2.7616	0	4.2594	11.4313	-	--	--	--	--
Unigene31387_All	KA271308	448	0.0721	2.2227	1.5844	4.9462	-	-4.4578	--	--	--	--
Unigene46027_All	KA205039	448	2.8848	2.3574	0.5281	-	2.1583	2.4496	--	--	--	--
Unigene40418_All	KA199430	448	0.577	1.3471	3.1028	-	-	-2.4269	--	--	--	--
Unigene31875_All	KA271796	449	1.8709	0	0.7246	-10.8695	-	-	--	--	--	--
Unigene66040_All	KA225052	449	1.0074	0	0	-9.9764	-	9.9764	--	--	--	--
Unigene48898_All	KA207910	449	1.727	0.1344	2.8982	-3.6837	-4.4306	-	--	--	--	--
Unigene30022_All	KA269943	449	5.9006	0.5376	2.3054	-3.4563	-2.1004	1.3558	--	--	--	--
Unigene30475_All	KA270396	449	2.4466	0.4704	2.5689	-2.3788	-2.4492	-	--	--	--	--
Unigene23457_All	KA263378	449	6.2604	1.5457	2.1737	-2.018	-	1.5261	--	--	--	--
Unigene38836_All	KA278757	449	4.7492	1.8817	0.9222	-1.3356	-	2.3645	--	--	--	--
Unigene22778_All	KA262699	449	0.7196	2.6882	0.1317	1.9014	4.3513	-	--	--	--	--
Unigene72845_All	KA231857	449	0.1439	2.2178	0.3293	3.946	2.7517	-	--	--	--	--
Unigene76365_All	KA235377	449	0	1.6129	0	10.6554	10.6554	-	--	--	--	--
Unigene53758_All	KA212770	449	1.0794	0.2016	2.4372	-	-3.5957	-	--	--	--	--
Unigene26494_All	KA266415	449	1.8709	3.0914	0.3293	-	3.2308	2.5063	--	--	--	--
Unigene16028_All	KA255949	449	3.5979	2.8898	0.2635	-	3.4551	3.7713	--	--	--	--
Unigene46969_All	KA205981	449	1.8709	0.7393	0.3952	-	-	2.2431	--	--	--	--
Unigene65935_All	KA224947	450	1.077	0	1.1173	-10.0728	-10.1258	-	--	--	--	--
Unigene55297_All	KA214309	450	1.436	0.1341	1.3145	-3.4207	-3.2931	-	--	--	--	--
Unigene56345_All	KA215357	450	1.2206	0.1341	0.8544	-3.1862	-	-	--	--	--	--
Unigene59663_All	KA218675	450	1.436	0.2012	0.6572	-2.8354	-	-	--	--	--	--
Unigene78821_All	KA237833	450	0	2.2128	0	11.1117	11.1117	-	--	--	--	--
Unigene27660_All	KA267581	450	0.8616	0.2682	4.6006	-	-4.1004	-2.4167	--	--	--	--
Unigene32122_All	KA272043	450	0.8616	0.2012	2.6946	-	-3.7434	-1.645	--	--	--	--
Unigene24827_All	KA264748	450	2.2975	1.0729	5.3236	-	-2.3109	-1.2123	--	--	--	--
Unigene45266_All	KA204278	450	2.7283	1.6764	0.2629	-	2.6728	3.3754	--	--	--	--
Unigene69639_All	KA228651	450	0.718	1.0058	0	-	9.9741	-	--	--	--	--
Unigene68501_All	KA227513	451	10.8175	0.4014	1.3771	-4.7522	-	2.9737	--	--	--	--
Unigene31055_All	KA270976	451	16.5486	0.736	6.8856	-4.4909	-3.2258	1.2651	--	--	--	--
Unigene59392_All	KA218404	451	10.0295	0.8029	0	-3.6429	9.6491	13.292	--	--	--	--
Unigene60782_All	KA219794	451	26.2199	3.0108	9.1152	-3.1224	-1.5981	1.5243	--	--	--	--
Unigene57462_All	KA216474	451	7.3072	0.9367	0.459	-2.9637	-	3.9928	--	--	--	--
Unigene18698_All	KA258619	451	2.579	17.2621	3.7379	2.7427	2.2073	-	--	--	--	--
Unigene28150_All	KA268071	451	0.0716	19.2024	5.3773	8.0671	1.8363	-6.2308	--	--	--	--
Unigene31805_All	KA271726	451	0	2.2079	0.6558	11.1085	1.7513	-	--	--	--	--
Unigene70513_All	KA229525	451	0	2.6094	0.459	11.3495	2.5072	-	--	--	--	--
Unigene70356_All	KA229368	451	0	5.2188	0.2623	12.3495	4.3144	-	--	--	--	--
Unigene77932_All	KA236944	451	0	8.2296	1.3115	13.0066	2.6496	-10.357	--	--	--	--
Unigene12923_All	KA252844	451	0	18.8678	4.0658	14.2036	2.2143	-11.9893	--	--	--	--
Unigene72505_All	KA231517	451	1.6477	2.9439	0.1967	-	3.9037	3.0664	--	--	--	--
Unigene43345_All	KA202357	451	3.8685	1.8734	0.9181	-	-	2.0751	--	--	--	--
Unigene57780_All	KA216792	452	2.3589	0	0.916	-11.2039	-9.8392	-	--	--	--	--
Unigene43321_All	KA202333	452	180.917	14.4867	24.6025	-3.6425	-	2.8785	--	--	--	--
Unigene58845_All	KA217857	452	5.4325	0.7344	0.6543	-2.887	-	3.0536	--	--	--	--
Unigene36674_All	KA276595	452	1.8585	0.267	1.1778	-2.7992	-	-	--	--	--	--
Unigene6963_All	KA246884	452	1.0722	4.7399	4.1222	2.1443	-	-1.9428	--	--	--	--
Unigene69572_All	KA228584	452	0.2859	11.5493	1.3086	5.3362	3.1417	-	--	--	--	--
Unigene11486_All	KA251407	452	1.5726	0.4673	2.2901	-	-2.293	-	--	--	--	--
Unigene75570_All	KA234582	452	1.3581	2.3366	0.5235	-	2.1581	-	--	--	--	--
Unigene13592_All	KA253513	452	3.6455	1.7357	0.1309	-	3.729	4.7996	--	--	--	--
Unigene47439_All	KA206451	453	6.7043	0	6.3329	-12.7109	-12.6287	-	--	--	--	--
Unigene56641_All	KA215653	453	4.0654	0	0	-11.9892	-	11.9892	--	--	--	--
Unigene56800_All	KA215812	453	1.8544	0	0	-10.8567	-	10.8567	--	--	--	--
Unigene60254_All	KA219266	453	1.1412	0	0	-10.1563	-	10.1563	--	--	--	--
Unigene49194_All	KA208206	453	1.4978	0.0666	4.1131	-4.4912	-5.9486	-1.4574	--	--	--	--
Unigene62399_All	KA221411	453	3.2095	0.1998	1.0446	-4.0057	-	1.6194	--	--	--	--
Unigene14314_All	KA254235	453	1.7831	0.1998	1.1752	-3.1578	-	-	--	--	--	--
Unigene40330_All	KA199342	453	1.7831	0.3331	2.2198	-2.4204	-2.7364	-	--	--	--	--
Unigene27043_All	KA266964	453	4.9213	1.2656	6.8552	-1.9592	-2.4374	-	--	--	--	--
Unigene7200_All	KA247121	453	0.7846	2.7311	3.4602	1.7995	-	-2.1408	--	--	--	--
Unigene72513_All	KA231525	453	0	3.0641	0.457	11.5812	2.7452	-	--	--	--	--
Unigene11682_All	KA251603	453	1.0698	0.1332	1.1752	-	-3.1412	-	--	--	--	--
Unigene45945_All	KA204957	453	1.8544	1.8651	0.457	-	2.029	-	--	--	--	--
Unigene23954_All	KA263875	453	1.3551	1.4655	0.2612	-	2.4882	-	--	--	--	--
Unigene77100_All	KA236112	453	1.2838	2.7311	0.457	-	2.5792	-	--	--	--	--
Unigene29497_All	KA269418	453	1.9257	0.7993	0	-	9.6426	10.9112	--	--	--	--
Unigene56631_All	KA215643	454	1.4233	0	0	-10.475	-	10.475	--	--	--	--
Unigene43834_All	KA202846	454	7.2589	0.1994	0.7817	-5.186	-	3.2151	--	--	--	--
Unigene39480_All	KA279401	454	2.2061	0.3988	0	-2.4678	-	11.1073	--	--	--	--
Unigene43497_All	KA202509	454	9.2515	45.1963	18.7614	2.2884	1.2684	-1.02	--	--	--	--
Unigene12281_All	KA252202	454	0.427	2.2598	1.4983	2.4039	-	-	--	--	--	--
Unigene31570_All	KA271491	454	0.2847	3.1239	1.4332	3.4558	-	-	--	--	--	--
Unigene39218_All	KA279139	454	0	1.2628	0.912	10.3024	-	-9.8329	--	--	--	--
Unigene31850_All	KA271771	454	0.7117	0	0.912	-	-9.8329	-	--	--	--	--
Unigene14747_All	KA254668	454	1.5656	0.4653	1.8892	-	-2.0215	-	--	--	--	--
Unigene8660_All	KA248581	454	1.1387	2.858	0.6514	-	2.1334	-	--	--	--	--
Unigene35050_All	KA274971	454	0.3558	1.0634	0.0651	-	4.0299	-	--	--	--	--
Unigene27803_All	KA267724	454	0.4982	1.0634	2.0846	-	-	-2.065	--	--	--	--
Unigene47653_All	KA206665	455	1.3492	0.0663	2.08	-4.347	-4.9714	-	--	--	--	--
Unigene45580_All	KA204592	455	1.9883	0.199	6.6301	-3.3207	-5.0582	-1.7375	--	--	--	--
Unigene39308_All	KA279229	455	3.1954	0.7958	0.78	-2.0055	-	2.0345	--	--	--	--
Unigene23291_All	KA263212	455	2.9114	9.0194	1.69	1.6313	2.416	-	--	--	--	--
Unigene1198_All	KA241119	455	1.4912	4.7087	0.78	1.6589	2.5938	-	--	--	--	--
Unigene5913_All	KA245834	455	2.5563	8.8204	1.755	1.7868	2.3294	-	--	--	--	--
Unigene7606_All	KA247527	455	0.4971	4.9076	1.43	3.3034	1.779	-	--	--	--	--
Unigene47356_All	KA206368	455	0.213	2.2548	3.38	3.4041	-	-3.9881	--	--	--	--
Unigene71557_All	KA230569	455	0.142	2.7191	0.065	4.2592	5.3865	-	--	--	--	--
Unigene75530_All	KA234542	455	0	2.2548	0.195	11.1388	3.5315	-	--	--	--	--
Unigene12553_All	KA252474	455	1.7752	2.1885	0.39	-	2.4884	2.1864	--	--	--	--
Unigene6859_All	KA246780	455	0.9941	1.7906	0.26	-	2.7839	-	--	--	--	--
Unigene30299_All	KA270220	456	2.5507	0.2647	1.816	-3.2685	-2.7783	-	--	--	--	--
Unigene20760_All	KA260681	456	2.7633	0.3309	0.7134	-3.0619	-	1.9536	--	--	--	--
Unigene13980_All	KA253901	456	7.2271	1.1911	0.8432	-2.6011	-	3.0995	--	--	--	--
Unigene60261_All	KA219273	456	1.5588	0.2647	0.3891	-2.558	-	-	--	--	--	--
Unigene39122_All	KA279043	456	1.1337	5.3601	2.4646	2.2412	1.1209	-	--	--	--	--
Unigene27789_All	KA267710	456	1.1337	5.3601	2.1403	2.2412	1.3244	-	--	--	--	--
Unigene45334_All	KA204346	456	0.1417	1.8529	1.0377	3.7089	-	-	--	--	--	--
Unigene46634_All	KA205646	456	0.1417	2.6469	0.7783	4.2234	1.7659	-	--	--	--	--
Unigene14950_All	KA254871	456	0	3.5072	1.1026	11.7761	1.6694	-10.1067	--	--	--	--
Unigene13465_All	KA253386	456	3.8261	3.1763	0.7783	-	2.0289	2.2975	--	--	--	--
Unigene35333_All	KA275254	456	2.6924	4.1689	0.7783	-	2.4213	1.7905	--	--	--	--
Unigene15728_All	KA255649	456	3.6135	2.1837	0.3891	-	2.4886	3.2152	--	--	--	--
Unigene57287_All	KA216299	457	2.4038	0	0.1294	-11.2311	-	4.2154	--	--	--	--
Unigene12804_All	KA252725	457	0.8484	0	0.7119	-9.7286	-	-	--	--	--	--
Unigene31594_All	KA271515	457	2.1917	0.3962	1.1649	-2.4677	-	-	--	--	--	--
Unigene20657_All	KA260578	457	1.2019	6.4048	2.2651	2.4138	1.4996	-	--	--	--	--
Unigene31349_All	KA271270	457	0.6363	3.4335	1.1649	2.4319	1.5595	-	--	--	--	--
Unigene1231_All	KA241152	457	1.0605	17.8278	4.336	4.0713	2.0397	-2.0316	--	--	--	--
Unigene44240_All	KA203252	457	0	2.311	2.2651	11.1743	-	-11.1454	--	--	--	--
Unigene34394_All	KA274315	457	3.747	2.9053	0.906	-	1.6811	2.0482	--	--	--	--
Unigene12462_All	KA252383	457	1.6261	2.1129	0.3236	-	2.7069	2.3291	--	--	--	--
Unigene13911_All	KA253832	458	2.6101	0	1.1623	-11.3499	-10.1828	-	--	--	--	--
Unigene29125_All	KA269046	458	1.4814	0	0.0646	-10.5327	-	4.5193	--	--	--	--
Unigene12806_All	KA252727	458	4.3032	0.3953	1.0332	-3.4444	-	2.0583	--	--	--	--
Unigene29414_All	KA269335	458	1.3403	0.1318	1.0332	-3.3461	-	-	--	--	--	--
Unigene44225_All	KA203237	458	3.0334	0.3953	1.2269	-2.9399	-	-	--	--	--	--
Unigene11872_All	KA251793	458	1.9752	0.3953	3.0996	-2.321	-2.9711	-	--	--	--	--
Unigene75402_All	KA234414	458	1.552	5.2708	1.0978	1.7639	2.2634	-	--	--	--	--
Unigene6149_All	KA246070	458	0.4233	2.2401	2.0018	2.4038	-	-2.2415	--	--	--	--
Unigene31275_All	KA271196	458	0.2822	1.6471	6.4575	2.5451	-1.971	-4.5162	--	--	--	--
Unigene21206_All	KA261127	458	0.3527	4.1507	2.4538	3.5568	-	-2.7985	--	--	--	--
Unigene28380_All	KA268301	458	0.0705	2.3718	0.5166	5.0722	2.1989	-	--	--	--	--
Unigene71405_All	KA230417	458	0	1.713	0	10.7423	10.7423	-	--	--	--	--
Unigene7488_All	KA247409	458	1.1287	2.8989	0.7103	-	2.029	-	--	--	--	--
Unigene65804_All	KA224816	458	3.1039	1.5153	0.7749	-	-	2.002	--	--	--	--
Unigene58936_All	KA217948	459	2.4637	0.1315	0.3866	-4.2277	-	2.6719	--	--	--	--
Unigene59472_All	KA218484	459	1.8302	0.1315	1.0954	-3.7989	-	-	--	--	--	--
Unigene47595_All	KA206607	459	1.9709	0.1972	2.8995	-3.3211	-3.8781	-	--	--	--	--
Unigene40817_All	KA199829	459	3.8011	0.5917	1.9975	-2.6835	-	-	--	--	--	--
Unigene32087_All	KA272008	459	2.4637	0.3944	1.9975	-2.6431	-2.3405	-	--	--	--	--
Unigene28566_All	KA268487	459	4.2234	0.8546	2.1908	-2.3051	-	-	--	--	--	--
Unigene27261_All	KA267182	459	12.4591	2.5639	8.8275	-2.2808	-1.7837	-	--	--	--	--
Unigene28868_All	KA268789	459	2.8156	0.6574	1.0309	-2.0986	-	-	--	--	--	--
Unigene8939_All	KA248860	459	3.7307	9.9269	2.4485	1.4119	2.0194	-	--	--	--	--
Unigene10225_All	KA250146	459	0.9855	2.9583	0.3866	1.5858	2.9359	-	--	--	--	--
Unigene30655_All	KA270576	459	0.7039	2.3667	4.446	1.7494	-	-2.6591	--	--	--	--
Unigene21288_All	KA261209	459	1.1966	5.5223	1.6753	2.2063	1.7208	-	--	--	--	--
Unigene72441_All	KA231453	459	0.8447	4.0759	3.2217	2.2706	-	-1.9313	--	--	--	--
Unigene76691_All	KA235703	459	0.2816	1.6435	0.7732	2.5451	-	-	--	--	--	--
Unigene27240_All	KA267161	459	0	1.1833	1.0309	10.2086	-	-10.0097	--	--	--	--
Unigene76112_All	KA235124	459	0	2.2352	0.1289	11.1262	4.1161	-	--	--	--	--
Unigene7150_All	KA247071	459	4.7866	7.2973	1.6109	-	2.1795	1.5711	--	--	--	--
Unigene37799_All	KA277720	459	8.9396	11.3732	2.3841	-	2.2541	1.9068	--	--	--	--
Unigene69356_All	KA228368	459	2.0413	2.7611	0.5155	-	2.4212	1.9854	--	--	--	--
Unigene16094_All	KA256015	459	3.0972	3.7472	0.5155	-	2.8618	2.5869	--	--	--	--
Unigene24387_All	KA264308	460	3.3012	0.4592	0.6429	-2.8458	-	2.3603	--	--	--	--
Unigene68189_All	KA227201	460	4.7059	0.656	1.6074	-2.8427	-	1.5497	--	--	--	--
Unigene43191_All	KA202203	460	9.2011	1.7712	8.4225	-2.3771	-2.2495	-	--	--	--	--
Unigene20034_All	KA259955	460	2.1774	0.4592	1.5431	-2.2454	-	-	--	--	--	--
Unigene43371_All	KA202383	460	4.425	1.0496	6.0436	-2.0758	-2.5256	-	--	--	--	--
Unigene15501_All	KA255422	460	1.2643	3.5423	0.4501	1.4863	2.9764	-	--	--	--	--
Unigene23653_All	KA263574	460	0.5619	2.9519	1.6074	2.3933	-	-	--	--	--	--
Unigene38720_All	KA278641	460	0.2809	1.64	1.7359	2.5456	-	-2.6276	--	--	--	--
Unigene29619_All	KA269540	460	0.3512	3.4111	0.9001	3.2799	1.9221	-	--	--	--	--
Unigene73416_All	KA232428	460	0.1405	1.5088	0.3858	3.4248	-	-	--	--	--	--
Unigene71241_All	KA230253	460	0	4.2639	0	12.058	12.058	-	--	--	--	--
Unigene48478_All	KA207490	460	0.6321	0	2.3789	-	-11.2161	-1.9121	--	--	--	--
Unigene14653_All	KA254574	460	0.4917	0.1312	2.186	-	-4.0585	-2.1524	--	--	--	--
Unigene31179_All	KA271100	460	1.194	2.0335	0.1286	-	3.983	3.2148	--	--	--	--
Unigene12582_All	KA252503	460	1.475	1.7056	0.0643	-	4.7293	4.5198	--	--	--	--
Unigene62612_All	KA221624	461	2.5931	0	0.7057	-11.3405	-	1.8776	--	--	--	--
Unigene20302_All	KA260223	461	5.8871	0.9164	4.4908	-2.6835	-2.2929	-	--	--	--	--
Unigene58822_All	KA217834	461	3.1538	0.5236	1.1548	-2.5906	-	1.4494	--	--	--	--
Unigene28716_All	KA268637	461	4.4854	0.8509	0.4491	-2.3982	-	3.3201	--	--	--	--
Unigene27251_All	KA267172	461	2.6632	0.5891	3.0153	-2.1766	-2.3557	-	--	--	--	--
Unigene23195_All	KA263116	461	6.5179	1.9637	11.2912	-1.7308	-2.5236	-	--	--	--	--
Unigene72742_All	KA231754	461	0.7009	2.5528	0.5774	1.8648	2.1444	-	--	--	--	--
Unigene28019_All	KA267940	461	0.6308	3.6655	1.0265	2.5388	1.8363	-	--	--	--	--
Unigene31295_All	KA271216	461	0.2103	1.44	1.7322	2.7755	-	-3.0421	--	--	--	--
Unigene75932_All	KA234944	461	0.4205	3.011	1.0265	2.8401	1.5525	-	--	--	--	--
Unigene27181_All	KA267102	461	0.4205	7.2001	3.6568	4.0978	-	-3.1204	--	--	--	--
Unigene29021_All	KA268942	461	0	2.4873	1.2831	11.2804	-	-10.3254	--	--	--	--
Unigene51509_All	KA210521	461	0.5607	0.1309	1.7322	-	-3.7261	-	--	--	--	--
Unigene38902_All	KA278823	461	0.841	0.6546	5.6456	-	-3.1084	-2.7469	--	--	--	--
Unigene6385_All	KA246306	461	3.6444	2.8801	0.834	-	1.788	2.1276	--	--	--	--
Unigene13414_All	KA253335	461	0.5607	1.7019	0.1925	-	3.1442	-	--	--	--	--
Unigene30173_All	KA270094	461	0.4205	1.5709	2.3096	-	-	-2.4575	--	--	--	--
Unigene69991_All	KA229003	461	1.7521	0.4582	0.3208	-	-	2.4493	--	--	--	--
Unigene58428_All	KA217440	462	2.098	0	1.6644	-11.0348	-10.7008	-	--	--	--	--
Unigene56341_All	KA215353	462	1.8183	0	0.7682	-10.8284	-9.5853	-	--	--	--	--
Unigene44194_All	KA203206	462	0.7693	0	2.1125	-9.5874	-11.0447	-	--	--	--	--
Unigene28977_All	KA268898	462	128.188	8.7521	16.6441	-3.8725	-	2.9452	--	--	--	--
Unigene8541_All	KA248462	462	13.8468	1.1103	0.9602	-3.6405	-	3.8501	--	--	--	--
Unigene16101_All	KA256022	462	1.2588	0.1306	2.2406	-3.2688	-4.1007	-	--	--	--	--
Unigene24736_All	KA264657	462	2.5875	0.3266	3.0728	-2.986	-3.234	-	--	--	--	--
Unigene49089_All	KA208101	462	2.6575	0.3919	3.2648	-2.7615	-3.0584	-	--	--	--	--
Unigene11801_All	KA251722	462	1.7483	0.2613	2.3046	-2.7422	-3.1407	-	--	--	--	--
Unigene44267_All	KA203279	462	5.1051	1.1103	3.0728	-2.201	-1.4686	-	--	--	--	--
Unigene3920_All	KA243841	462	2.2379	0.5878	0.3841	-1.9287	-	2.5426	--	--	--	--
Unigene30357_All	KA270278	462	14.8259	4.6373	1.3443	-1.6768	1.7864	3.4632	--	--	--	--
Unigene44332_All	KA203344	462	0.4895	2.9391	1.7924	2.586	-	-	--	--	--	--
Unigene39891_All	KA198903	462	0.2797	1.6982	0.5121	2.6021	-	-	--	--	--	--
Unigene45441_All	KA204453	462	0.5595	6.1395	2.6887	3.4559	1.1912	-2.2647	--	--	--	--
Unigene45122_All	KA204134	462	0.1399	13.7813	2.0485	6.6222	2.7501	-3.8721	--	--	--	--
Unigene76258_All	KA235270	462	0	0.9797	0.6402	9.9362	-	-	--	--	--	--
Unigene24844_All	KA264765	462	2.2379	2.4166	0.5761	-	2.0686	1.9578	--	--	--	--
Unigene6256_All	KA246177	462	1.1889	2.2207	0.5121	-	2.1165	-	--	--	--	--
Unigene30484_All	KA270405	462	0.7693	0.9144	0	-	9.8367	9.5874	--	--	--	--
Unigene61023_All	KA220035	463	1.5352	0	0	-10.5842	-	10.5842	--	--	--	--
Unigene58472_All	KA217484	463	1.1165	0	1.1498	-10.1248	-10.1672	-	--	--	--	--
Unigene58399_All	KA217411	463	3.4891	0.1303	0	-4.7429	-	11.7686	--	--	--	--
Unigene11848_All	KA251769	463	9.63	1.1731	2.9384	-3.0372	-	1.7125	--	--	--	--
Unigene22867_All	KA262788	463	3.3496	0.9776	0.5749	-1.7767	-	2.5426	--	--	--	--
Unigene7954_All	KA247875	463	1.1863	3.8452	12.52	1.6966	-1.7031	-3.3997	--	--	--	--
Unigene36293_All	KA276214	463	0.4885	4.888	2.1718	3.3228	1.1704	-2.1525	--	--	--	--
Unigene46735_All	KA205747	463	0.1396	3.389	1.7247	4.6015	-	-3.627	--	--	--	--
Unigene79152_All	KA238164	463	0.1396	4.6273	0.5749	5.0508	3.0088	-	--	--	--	--
Unigene80147_All	KA239159	463	0	2.5418	0.2555	11.3116	3.3145	-	--	--	--	--
Unigene6377_All	KA246298	463	1.605	0.5866	6.8349	-	-3.5425	-2.0903	--	--	--	--
Unigene29796_All	KA269717	463	2.7215	3.389	0.7027	-	2.2699	1.9534	--	--	--	--
Unigene24308_All	KA264229	463	0.1396	0.9776	1.5331	-	-	-3.4571	--	--	--	--
Unigene45344_All	KA204356	463	1.605	1.2383	0.1916	-	-	3.0664	--	--	--	--
Unigene60847_All	KA219859	463	1.2561	0.2607	0.1278	-	-	3.297	--	--	--	--
Unigene47590_All	KA206602	464	1.4623	0.065	1.7847	-4.4917	-4.7791	-	--	--	--	--
Unigene11773_All	KA251694	464	2.4371	0.1951	1.1473	-3.6429	-	-	--	--	--	--
Unigene44876_All	KA203888	464	3.4816	0.5203	3.6969	-2.7423	-2.8289	-	--	--	--	--
Unigene44655_All	KA203667	464	3.2031	0.8454	0.1275	-1.9218	-	4.6509	--	--	--	--
Unigene13702_All	KA253623	464	19.5666	6.4382	0.1912	-1.6037	5.0735	6.6772	--	--	--	--
Unigene23161_All	KA263082	464	1.3926	5.1376	0.7649	1.8833	2.7478	-	--	--	--	--
Unigene39961_All	KA198973	464	0.4178	2.5363	1.9122	2.6018	-	-2.1943	--	--	--	--
Unigene29653_All	KA269574	464	0.5571	3.7719	1.9122	2.7593	-	-	--	--	--	--
Unigene45732_All	KA204744	464	0.4178	4.2922	1.6572	3.3608	1.373	-	--	--	--	--
Unigene70247_All	KA229259	464	0	5.2026	2.1672	12.345	1.2634	-11.0816	--	--	--	--
Unigene22153_All	KA262074	464	1.6712	2.7314	0.6374	-	2.0994	-	--	--	--	--
Unigene13114_All	KA253035	464	1.6712	1.0405	0	-	10.0231	10.7067	--	--	--	--
Unigene15965_All	KA255886	464	0.2089	1.2356	2.4221	-	-	-3.5354	--	--	--	--
Unigene68509_All	KA227521	465	7.9905	0	0	-12.9641	-	12.9641	--	--	--	--
Unigene63764_All	KA222776	465	1.5981	0.2596	0.1272	-2.622	-	3.6512	--	--	--	--
Unigene55725_All	KA214737	465	6.2534	1.0383	0.6996	-2.5904	-	3.16	--	--	--	--
Unigene39890_All	KA198902	465	18.1349	3.1797	46.43	-2.5118	-3.8681	-1.3563	--	--	--	--
Unigene16731_All	KA256652	465	2.4319	0.584	1.9081	-2.058	-	-	--	--	--	--
Unigene10849_All	KA250770	465	10.1444	4.9319	29.5753	-1.0405	-2.5842	-1.5437	--	--	--	--
Unigene13983_All	KA253904	465	0.5559	3.6989	0.8904	2.7342	2.0546	-	--	--	--	--
Unigene15628_All	KA255549	465	0.139	1.5574	1.5265	3.486	-	-3.4571	--	--	--	--
Unigene14863_All	KA254784	465	0.139	2.1415	1.2721	3.9455	-	-3.1941	--	--	--	--
Unigene71317_All	KA230329	465	0	2.401	0.8904	11.2294	-	-9.7983	--	--	--	--
Unigene43553_All	KA202565	465	5.6975	4.6723	1.3993	-	1.7394	2.0256	--	--	--	--
Unigene27810_All	KA267731	465	0.5559	0.9734	0	-	9.9269	-	--	--	--	--
Unigene5772_All	KA245693	465	2.1539	1.233	0.5088	-	-	2.0818	--	--	--	--
Unigene44719_All	KA203731	466	8.112	0.1943	2.6656	-5.3837	-3.7781	1.6056	--	--	--	--
Unigene11931_All	KA251852	466	2.3573	0.0648	3.681	-5.185	-5.828	-	--	--	--	--
Unigene43782_All	KA202794	466	1.7333	0.1295	1.9675	-3.7425	-3.9253	-	--	--	--	--
Unigene15755_All	KA255676	466	3.4667	0.9713	0.8251	-1.8356	-	2.0709	--	--	--	--
Unigene14494_All	KA254415	466	4.16	1.2303	0.1269	-1.7576	3.2772	5.0348	--	--	--	--
Unigene6959_All	KA246880	466	1.3867	6.6696	1.2693	2.2659	2.3936	-	--	--	--	--
Unigene72733_All	KA231745	466	0	2.4606	0.1269	11.2648	4.2772	-	--	--	--	--
Unigene44642_All	KA203654	466	1.7333	0.9713	4.633	-	-2.254	-1.4184	--	--	--	--
Unigene39486_All	KA279407	466	8.3893	4.727	2.0309	-	1.2188	2.0464	--	--	--	--
Unigene32017_All	KA271938	466	2.2187	2.2664	0.2539	-	3.1581	3.1274	--	--	--	--
Unigene45717_All	KA204729	467	1.1761	0.1292	1.0133	-3.1863	-	-	--	--	--	--
Unigene45917_All	KA204929	467	2.0755	0.3231	0.5066	-2.6834	-	2.0345	--	--	--	--
Unigene38851_All	KA278772	467	1.5912	0.2585	1.0133	-2.6219	-	-	--	--	--	--
Unigene39482_All	KA279403	467	1.4529	15.1199	7.473	3.3794	1.0167	-2.3628	--	--	--	--
Unigene46155_All	KA205167	467	0	3.1015	0.4433	11.5988	2.8066	-	--	--	--	--
Unigene72639_All	KA231651	467	0	3.8769	0.6966	11.9207	2.4765	-	--	--	--	--
Unigene12001_All	KA251922	467	0.4843	0	1.0133	-	-9.9848	-	--	--	--	--
Unigene46843_All	KA205855	467	0.8302	0.3231	3.4198	-	-3.4039	-2.0424	--	--	--	--
Unigene28121_All	KA268042	467	0.761	0.3877	2.8499	-	-2.8779	-1.9049	--	--	--	--
Unigene47129_All	KA206141	467	0.8994	0.3231	1.6466	-	-2.3494	-	--	--	--	--
Unigene27881_All	KA267802	467	2.8366	2.0677	0.57	-	1.859	2.3151	--	--	--	--
Unigene13663_All	KA253584	467	1.2453	2.6492	0.6333	-	2.0646	-	--	--	--	--
Unigene45729_All	KA204741	467	0.9686	1.6154	0.1267	-	3.6724	-	--	--	--	--
Unigene46711_All	KA205723	467	1.7988	2.52	0.0633	-	5.3151	4.8287	--	--	--	--
Unigene46835_All	KA205847	468	2.0711	0	1.8327	-11.0162	-10.8398	-	--	--	--	--
Unigene264_All	KA240185	468	0.9665	0.0645	0.4424	-3.9054	-	-	--	--	--	--
Unigene8359_All	KA248280	468	4.1422	0.4513	2.9702	-3.1982	-2.7184	-	--	--	--	--
Unigene43424_All	KA202436	468	3.0376	0.5158	2.2118	-2.558	-2.1003	-	--	--	--	--
Unigene14192_All	KA254113	468	2.5544	0.5158	0.5688	-2.3081	-	2.167	--	--	--	--
Unigene38785_All	KA278706	468	9.6652	2.3856	7.5834	-2.0184	-1.6685	-	--	--	--	--
Unigene1658_All	KA241579	468	2.6924	12.2506	2.9702	2.1859	2.0442	-	--	--	--	--
Unigene45688_All	KA204700	468	0.4833	2.6436	1.5167	2.4515	-	-	--	--	--	--
Unigene55729_All	KA214741	468	0.8975	0.0645	1.4535	-	-4.4941	-	--	--	--	--
Unigene68346_All	KA227358	468	2.3473	0.9672	0	-	9.9177	11.1968	--	--	--	--
Unigene11337_All	KA251258	468	1.6569	1.2895	0.2528	-	-	2.7124	--	--	--	--
Unigene15009_All	KA254930	468	1.795	0.6448	0.1896	-	-	3.243	--	--	--	--
Unigene69076_All	KA228088	469	6.3378	0	1.5765	-12.6298	-10.6225	2.0073	--	--	--	--
Unigene56182_All	KA215194	469	3.2378	0	0.8828	-11.6608	-9.7859	1.8749	--	--	--	--
Unigene55719_All	KA214731	469	2.6867	0.193	0.1892	-3.7992	-	3.8279	--	--	--	--
Unigene22999_All	KA262920	469	5.0978	1.0294	1.7026	-2.3081	-	1.5821	--	--	--	--
Unigene57729_All	KA216741	469	2.8245	0.6434	2.3332	-2.1342	-1.8585	-	--	--	--	--
Unigene80531_All	KA239543	469	0.62	3.1526	0.4414	2.3462	2.8364	-	--	--	--	--
Unigene51264_All	KA210276	469	0.2756	0	1.8918	-	-10.8855	-2.7791	--	--	--	--
Unigene52091_All	KA211103	469	0.5511	0.0643	2.3963	-	-5.2198	-2.1204	--	--	--	--
Unigene12229_All	KA252150	469	1.5156	0.3217	2.0179	-	-2.6491	-	--	--	--	--
Unigene11233_All	KA251154	469	5.0289	3.9247	1.009	-	1.9597	2.3173	--	--	--	--
Unigene80651_All	KA239663	469	1.86	3.4743	0.3153	-	3.4619	2.5605	--	--	--	--
Unigene68298_All	KA227310	470	3.9184	0.2568	1.699	-3.9315	-2.726	1.2056	--	--	--	--
Unigene46077_All	KA205089	470	3.4372	0.4494	1.0697	-2.9352	-	1.684	--	--	--	--
Unigene48136_All	KA207148	470	3.1622	0.642	4.7824	-2.3003	-2.8971	-	--	--	--	--
Unigene47652_All	KA206664	470	2.4747	9.3736	1.1956	1.9213	2.9709	-	--	--	--	--
Unigene79423_All	KA238435	470	1.0999	5.7782	6.1668	2.3932	-	-2.4871	--	--	--	--
Unigene23240_All	KA263161	470	0.6187	3.4027	0.6293	2.4594	2.4349	-	--	--	--	--
Unigene22356_All	KA262277	470	0.7562	4.2374	0.881	2.4863	2.266	-	--	--	--	--
Unigene12699_All	KA252620	470	0.275	1.6051	0.5663	2.5452	-	-	--	--	--	--
Unigene37262_All	KA277183	470	2.4747	34.0915	4.1531	3.7841	3.0372	-	--	--	--	--
Unigene24380_All	KA264301	470	0	10.2724	2.4541	13.3265	2.0655	-11.261	--	--	--	--
Unigene39742_All	KA198754	471	9.0548	0.3844	1.8838	-4.558	-2.293	2.265	--	--	--	--
Unigene15924_All	KA255845	471	3.2241	0.6407	1.6326	-2.3312	-	-	--	--	--	--
Unigene31619_All	KA271540	471	3.1555	0.6407	0.5651	-2.3001	-	2.4813	--	--	--	--
Unigene29675_All	KA269596	471	0.8232	6.1504	1.507	2.9014	2.029	-	--	--	--	--
Unigene24599_All	KA264520	471	0.686	6.2785	3.3908	3.1941	-	-2.3053	--	--	--	--
Unigene80133_All	KA239145	471	0	1.4095	0.1256	10.461	3.4883	-	--	--	--	--
Unigene80641_All	KA239653	471	0	8.0723	0.4395	12.9788	4.199	-	--	--	--	--
Unigene15387_All	KA255308	472	0.8214	0	0.4386	-9.6819	-	-	--	--	--	--
Unigene62303_All	KA221315	472	2.8065	0.5114	0.2506	-2.4562	-	3.4853	--	--	--	--
Unigene28204_All	KA268125	472	1.0952	4.603	0.4386	2.0714	3.3916	-	--	--	--	--
Unigene28306_All	KA268227	472	0.4107	1.854	0.4386	2.1745	2.0797	-	--	--	--	--
Unigene75991_All	KA235003	472	0	1.854	0.2506	10.8564	2.8872	-	--	--	--	--
Unigene46529_All	KA205541	472	2.6012	2.5572	0.2506	-	3.3511	3.3757	--	--	--	--
Unigene28508_All	KA268429	472	0.753	2.1097	0.1253	-	4.0736	-	--	--	--	--
Unigene57883_All	KA216895	473	2.5957	0.1276	0	-4.3464	-	11.3419	--	--	--	--
Unigene2752_All	KA242673	473	3.0738	0.638	0.1876	-2.2684	-	4.0343	--	--	--	--
Unigene13235_All	KA253156	473	3.1421	9.7607	20.9466	1.6353	-1.1017	-2.7369	--	--	--	--
Unigene43174_All	KA202186	473	0.6148	3.2536	0.7503	2.4038	2.1165	-	--	--	--	--
Unigene31045_All	KA270966	473	1.0246	1.7863	0.4377	-	2.029	-	--	--	--	--
Unigene12965_All	KA252886	473	1.4344	2.0414	0.4377	-	2.2215	-	--	--	--	--
Unigene7962_All	KA247883	473	0.888	1.5311	0	-	10.5804	9.7944	--	--	--	--
Unigene56092_All	KA215104	474	1.2951	0	0	-10.3388	-	10.3388	--	--	--	--
Unigene44456_All	KA203468	474	3.8171	0.3183	0.9983	-3.584	-	1.9349	--	--	--	--
Unigene59643_All	KA218655	474	1.2951	0.1273	0.3744	-3.3468	-	-	--	--	--	--
Unigene36763_All	KA276684	474	2.3857	0.2546	2.1838	-3.2281	-3.1005	-	--	--	--	--
Unigene24171_All	KA264092	474	2.4539	0.382	2.4958	-2.6834	-2.7079	-	--	--	--	--
Unigene37823_All	KA277744	474	26.9925	4.5199	5.1788	-2.5782	-	2.3819	--	--	--	--
Unigene7883_All	KA247804	474	0.5453	2.5464	0.7487	2.2233	1.766	-	--	--	--	--
Unigene22808_All	KA262729	474	0.3408	1.9098	0.1872	2.4864	3.3508	-	--	--	--	--
Unigene46293_All	KA205305	474	0	9.0398	3.1198	13.1421	1.5348	-11.6072	--	--	--	--
Unigene55177_All	KA214189	474	0.6135	0.2546	7.1754	-	-4.8168	-3.5479	--	--	--	--
Unigene48926_All	KA207938	474	0.7498	0.1273	2.059	-	-4.0156	-	--	--	--	--
Unigene6799_All	KA246720	474	2.8628	5.2202	12.6662	-	-1.2788	-2.1455	--	--	--	--
Unigene38993_All	KA278914	474	0.409	1.1459	2.5582	-	-	-2.645	--	--	--	--
Unigene68853_All	KA227865	474	1.9086	0.7639	0.3744	-	-	2.3499	--	--	--	--
Unigene65823_All	KA224835	475	1.8365	0	0.8717	-10.8427	-9.7677	-	--	--	--	--
Unigene22658_All	KA262579	475	2.2446	0.2541	1.4943	-3.143	-2.556	-	--	--	--	--
Unigene8574_All	KA248495	475	2.3127	0.3176	0.8094	-2.8643	-	-	--	--	--	--
Unigene25854_All	KA265775	475	3.8091	0.6988	0.9962	-2.4465	-	1.9349	--	--	--	--
Unigene30932_All	KA270853	475	3.8771	1.6517	9.215	-1.231	-2.48	-1.249	--	--	--	--
Unigene22887_All	KA262808	475	1.2243	7.0515	2.2415	2.526	1.6535	-	--	--	--	--
Unigene70396_All	KA229408	475	0	3.621	0.4981	11.8222	2.8619	-	--	--	--	--
Unigene53177_All	KA212189	475	0.2721	0	1.6189	-	-10.6608	-2.5728	--	--	--	--
Unigene31600_All	KA271521	475	0.8843	0.0635	4.2962	-	-6.0802	-2.2805	--	--	--	--
Unigene53207_All	KA212219	475	0.6122	0.1271	1.6811	-	-3.7254	-	--	--	--	--
Unigene58439_All	KA217451	475	2.7888	1.6517	0.1868	-	3.1444	3.9001	--	--	--	--
Unigene30558_All	KA270479	475	3.2649	1.3341	0	-	10.3817	11.6728	--	--	--	--
Unigene31034_All	KA270955	475	1.5644	1.4611	0.3113	-	-	2.3292	--	--	--	--
Unigene45449_All	KA204461	475	1.2924	0.8258	0.0623	-	-	4.3747	--	--	--	--
Unigene64649_All	KA223661	476	3.0544	0	0.2485	-11.5767	-	3.6196	--	--	--	--
Unigene60333_All	KA219345	476	1.2897	0	0.6835	-10.3328	-	-	--	--	--	--
Unigene15463_All	KA255384	476	1.086	0	0.8699	-10.0848	-9.7647	-	--	--	--	--
Unigene11944_All	KA251865	476	1.2897	0.1268	0.8077	-3.3464	-	-	--	--	--	--
Unigene29585_All	KA269506	476	7.8737	1.2045	2.0504	-2.7086	-	1.9411	--	--	--	--
Unigene48707_All	KA207719	476	0.4073	3.2964	0.3728	3.0167	3.1444	-	--	--	--	--
Unigene72001_All	KA231013	476	0.2036	2.3455	0.3728	3.5261	2.6534	-	--	--	--	--
Unigene75354_All	KA234366	476	0.4073	4.9447	0.0621	3.6017	6.3151	-	--	--	--	--
Unigene51164_All	KA210176	476	0.1358	0.1268	5.2813	-	-5.3803	-5.2813	--	--	--	--
Unigene39732_All	KA198744	476	0.6109	1.0777	12.1159	-	-3.4909	-4.3098	--	--	--	--
Unigene44137_All	KA203149	476	3.4617	6.7831	1.2427	-	2.4485	1.478	--	--	--	--
Unigene31132_All	KA271053	476	2.5793	4.6911	0.8077	-	2.538	1.6751	--	--	--	--
Unigene13896_All	KA253817	476	0.9503	2.3455	0.3728	-	2.6534	-	--	--	--	--
Unigene16020_All	KA255941	476	1.9005	2.2822	0.2485	-	3.1991	2.9351	--	--	--	--
Unigene39068_All	KA278989	477	2.303	0	0.434	-11.1693	-	2.4077	--	--	--	--
Unigene59122_All	KA218134	477	3.1835	0.4428	0.248	-2.8459	-	3.6822	--	--	--	--
Unigene6602_All	KA246523	477	0.6773	2.91	0.868	2.1032	1.7453	-	--	--	--	--
Unigene6484_All	KA246405	477	0.2709	1.455	1.116	2.4252	-	-	--	--	--	--
Unigene43376_All	KA202388	477	0.9483	5.8832	3.6582	2.6332	-	-1.9477	--	--	--	--
Unigene7272_All	KA247193	477	2.9803	4.5547	0.992	-	2.1989	1.587	--	--	--	--
Unigene57995_All	KA217007	478	2.7037	0	0.1856	-11.4007	-	3.8647	--	--	--	--
Unigene48699_All	KA207711	478	1.0815	0	1.1137	-10.0788	-10.1211	-	--	--	--	--
Unigene22323_All	KA262244	478	3.5824	0.1263	1.7943	-4.826	-3.8285	-	--	--	--	--
Unigene9829_All	KA249750	478	3.0417	0.2525	1.0518	-3.5905	-	1.532	--	--	--	--
Unigene67584_All	KA226596	478	10.8148	1.01	3.3411	-3.4206	-1.726	1.6946	--	--	--	--
Unigene61084_All	KA220096	478	1.4194	0.1894	0.9281	-2.9058	-	-	--	--	--	--
Unigene14917_All	KA254838	478	2.163	7.2597	1.6087	1.7469	2.174	-	--	--	--	--
Unigene77940_All	KA236952	478	0.1352	2.5882	0.495	4.2588	2.3864	-	--	--	--	--
Unigene22135_All	KA262056	478	0.2704	5.9972	2.413	4.4711	1.3135	-3.1577	--	--	--	--
Unigene14608_All	KA254529	478	1.0139	0.2525	4.2074	-	-4.0586	-2.053	--	--	--	--
Unigene5121_All	KA245042	478	1.0815	2.5251	0.495	-	2.3508	-	--	--	--	--
Unigene14367_All	KA254288	478	3.312	6.5653	1.2375	-	2.4074	1.4203	--	--	--	--
Unigene44927_All	KA203939	478	2.9741	2.6514	0.1856	-	3.8365	4.0022	--	--	--	--
Unigene11906_All	KA251827	478	1.1491	1.2626	0	-	10.3022	10.1663	--	--	--	--
Unigene62498_All	KA221510	479	2.2259	0	0	-11.1202	-	11.1202	--	--	--	--
Unigene30853_All	KA270774	479	147.449	2.2679	0.9262	-6.0227	-	7.3147	--	--	--	--
Unigene58672_All	KA217684	479	8.9036	0.504	0.9879	-4.1429	-	3.172	--	--	--	--
Unigene22806_All	KA262727	479	3.3726	0.252	1.3584	-3.7424	-	1.312	--	--	--	--
Unigene23762_All	KA263683	479	1.4165	0.126	2.5932	-3.4908	-4.3632	-	--	--	--	--
Unigene55834_All	KA214846	479	1.9561	0.315	1.1114	-2.6346	-	-	--	--	--	--
Unigene15330_All	KA255251	479	3.7773	0.756	0.1235	-2.3209	-	4.9348	--	--	--	--
Unigene24330_All	KA264251	479	1.1467	3.2128	0.3705	1.4863	3.1163	-	--	--	--	--
Unigene46724_All	KA205736	479	0	6.1106	0.5557	12.5771	3.4589	-	--	--	--	--
Unigene6900_All	KA246821	479	1.8212	1.1969	0.1235	-	3.2767	3.8823	--	--	--	--
Unigene5840_All	KA245761	479	1.7537	0.567	0	-	-	10.7762	--	--	--	--
Unigene63772_All	KA222784	480	1.2789	0	0	-10.3207	-	10.3207	--	--	--	--
Unigene58022_All	KA217034	480	2.4905	0.4401	0.1232	-2.5005	-	4.3374	--	--	--	--
Unigene38517_All	KA278438	480	5.0483	1.0687	2.7111	-2.2399	-	-	--	--	--	--
Unigene14086_All	KA254007	480	6.933	1.8231	0.801	-1.9271	-	3.1136	--	--	--	--
Unigene29677_All	KA269598	480	2.7597	0.7544	8.9958	-1.8711	-3.5759	-1.7047	--	--	--	--
Unigene5970_All	KA245891	480	2.3559	0.7544	0.4313	-1.6429	-	2.4495	--	--	--	--
Unigene13315_All	KA253236	480	0.4712	2.1374	3.1424	2.1814	-	-2.7375	--	--	--	--
Unigene30985_All	KA270906	480	3.9713	2.7661	0.6778	-	2.0289	2.5507	--	--	--	--
Unigene64671_All	KA223683	480	3.0963	1.2573	0.1848	-	2.7663	4.0665	--	--	--	--
Unigene5262_All	KA245183	480	2.4232	1.3202	0.5545	-	-	2.1277	--	--	--	--
Unigene69294_All	KA228306	481	2.6197	0	1.7216	-11.3552	-10.7495	-	--	--	--	--
Unigene70517_All	KA229529	481	1.7464	0.3764	0.2459	-2.214	-	2.8282	--	--	--	--
Unigene47111_All	KA206123	481	4.702	1.0665	0.5534	-2.1404	-	3.0869	--	--	--	--
Unigene65949_All	KA224961	481	2.8212	0.7528	0.5534	-1.906	-	2.3499	--	--	--	--
Unigene29241_All	KA269162	481	0	12.2959	2.7054	13.5859	2.1843	-11.4016	--	--	--	--
Unigene50308_All	KA209320	481	0.0672	0	1.5987	-	-10.6427	-4.5723	--	--	--	--
Unigene39100_All	KA279021	481	1.1419	0.3764	3.1973	-	-3.0865	-1.4854	--	--	--	--
Unigene40312_All	KA199324	481	4.2318	3.0112	0.9838	-	1.6139	2.1048	--	--	--	--
Unigene47743_All	KA206755	481	5.3065	3.2622	1.0453	-	1.6419	2.3438	--	--	--	--
Unigene68758_All	KA227770	482	4.156	0	0.2454	-12.021	-	4.082	--	--	--	--
Unigene59216_All	KA218228	482	1.6088	0	0.1227	-10.6518	-	3.7128	--	--	--	--
Unigene27997_All	KA267918	482	1.1395	0	5.3383	-10.1542	-12.3822	-2.228	--	--	--	--
Unigene39625_All	KA198637	482	1.4747	0.2504	1.0431	-2.5581	-	-	--	--	--	--
Unigene6954_All	KA246875	482	2.9494	0.5634	1.3499	-2.3882	-	-	--	--	--	--
Unigene24959_All	KA264880	482	3.2175	0.626	2.0249	-2.3617	-	-	--	--	--	--
Unigene75210_All	KA234222	482	0.4022	3.4432	0.3682	3.0978	3.2252	-	--	--	--	--
Unigene55174_All	KA214186	482	0	0.8765	0.4909	9.7756	-	-	--	--	--	--
Unigene55203_All	KA214215	482	0.4022	0.3756	3.6202	-	-3.2688	-3.1701	--	--	--	--
Unigene69615_All	KA228627	482	3.2175	6.0726	0.675	-	3.1694	2.253	--	--	--	--
Unigene67386_All	KA226398	482	0.2681	1.1269	0.0614	-	4.198	-	--	--	--	--
Unigene67842_All	KA226854	483	1.3379	0.1249	0	-3.4211	-	10.3858	--	--	--	--
Unigene22860_All	KA262781	483	5.4183	0.7497	0	-2.8535	9.5502	12.4036	--	--	--	--
Unigene62389_All	KA221401	483	3.0102	0.4373	0.3062	-2.7832	-	3.2973	--	--	--	--
Unigene15567_All	KA255488	483	1.271	0.1874	3.3066	-2.7618	-4.1412	-1.3794	--	--	--	--
Unigene39004_All	KA278925	483	2.475	0.3748	0.1225	-2.7232	-	4.3366	--	--	--	--
Unigene43558_All	KA202570	483	7.5589	1.6243	2.8167	-2.2184	-	1.4242	--	--	--	--
Unigene38977_All	KA278898	483	0.8027	2.8738	0.0612	1.84	5.5533	-	--	--	--	--
Unigene72608_All	KA231620	483	0	3.1237	0.1837	11.609	4.0878	-	--	--	--	--
Unigene22723_All	KA262644	483	0.8696	0.0625	4.1026	-	-6.0365	-2.2381	--	--	--	--
Unigene14726_All	KA254647	483	1.6054	1.7493	0.1837	-	3.2514	3.1275	--	--	--	--
Unigene13175_All	KA253096	483	0.7358	0.7497	0	-	9.5502	9.5232	--	--	--	--
Unigene29065_All	KA268986	483	1.5385	0.7497	0	-	9.5502	10.5873	--	--	--	--
Unigene31100_All	KA271021	483	0	0.2499	1.3471	-	-	-10.3956	--	--	--	--
Unigene14221_All	KA254142	484	1.5354	0.1247	2.1387	-3.6221	-4.1002	-	--	--	--	--
Unigene20375_All	KA260296	484	3.004	0.2494	1.5888	-3.5904	-2.6714	-	--	--	--	--
Unigene55838_All	KA214850	484	7.4098	0.9352	1.7721	-2.9861	-	2.064	--	--	--	--
Unigene6930_All	KA246851	484	3.4045	0.4988	1.6499	-2.7709	-	-	--	--	--	--
Unigene8795_All	KA248716	484	1.4018	5.3617	0.7333	1.9354	2.8702	-	--	--	--	--
Unigene16064_All	KA255985	484	0.7343	2.8679	0.3055	1.9656	3.2308	-	--	--	--	--
Unigene70667_All	KA229679	484	0	1.3093	0.6111	10.3546	-	-	--	--	--	--
Unigene23632_All	KA263553	484	0.534	0.0623	1.5276	-	-4.6159	-	--	--	--	--
Unigene71181_All	KA230193	484	5.0066	6.2345	0.6111	-	3.3508	3.0344	--	--	--	--
Unigene13084_All	KA253005	484	1.5354	1.1846	0	-	10.2102	10.5844	--	--	--	--
Unigene23602_All	KA263523	484	0.534	0.9352	2.322	-	-	-2.1205	--	--	--	--
Unigene62323_All	KA221335	485	2.265	0	0.9757	-11.1453	-9.9303	-	--	--	--	--
Unigene45207_All	KA204219	485	4.53	0.0622	2.5002	-6.1865	-5.329	-	--	--	--	--
Unigene29522_All	KA269443	485	5.2627	0.4977	1.0976	-3.4025	-	2.2615	--	--	--	--
Unigene68109_All	KA227121	485	14.256	1.3688	6.5858	-3.3806	-2.2664	1.1141	--	--	--	--
Unigene60101_All	KA219113	485	3.1976	0.3111	0.7927	-3.3615	-	2.0121	--	--	--	--
Unigene56870_All	KA215882	485	1.5322	0.3111	0	-2.3002	-	10.5814	--	--	--	--
Unigene13065_All	KA252986	485	2.1317	0.4355	0.8537	-2.2913	-	-	--	--	--	--
Unigene75439_All	KA234451	485	0.5996	3.0486	0.2439	2.3461	3.6438	-	--	--	--	--
Unigene40474_All	KA199486	485	0.2665	1.8665	0.8537	2.8081	-	-	--	--	--	--
Unigene6843_All	KA246764	485	5.2627	4.3552	1.2196	-	1.8363	2.1094	--	--	--	--
Unigene56993_All	KA216005	485	1.7987	0.7466	0.3049	-	-	2.5605	--	--	--	--
Unigene69069_All	KA228081	486	0.7313	0	0.2434	-9.5143	-	-	--	--	--	--
Unigene60077_All	KA219089	486	3.9223	0.1863	0.1217	-4.396	-	5.0103	--	--	--	--
Unigene11846_All	KA251767	486	3.324	1.1176	0.3651	-1.5725	-	3.1866	--	--	--	--
Unigene31571_All	KA271492	486	0.8642	3.8495	0.1826	2.1552	4.3979	-	--	--	--	--
Unigene4521_All	KA244442	486	0.5983	2.9182	1.8865	2.2861	-	-	--	--	--	--
Unigene72376_All	KA231388	486	0.3324	1.9868	0.1217	2.5795	4.029	-	--	--	--	--
Unigene8173_All	KA248094	486	0.1994	2.9182	1.6431	3.8713	-	-3.0427	--	--	--	--
Unigene21184_All	KA261105	486	0	5.0292	1.5822	12.2961	1.6684	-10.6277	--	--	--	--
Unigene14483_All	KA254404	486	1.795	2.2352	0.4868	-	2.199	-	--	--	--	--
Unigene23629_All	KA263550	486	0.8642	2.111	0.2434	-	3.1165	-	--	--	--	--
Unigene78603_All	KA237615	486	0.3989	1.2418	1.7648	-	-	-2.1454	--	--	--	--
Unigene15887_All	KA255808	487	3.6489	0	2.4292	-11.8332	-11.2463	-	--	--	--	--
Unigene56973_All	KA215985	487	2.5874	0	0	-11.3373	-	11.3373	--	--	--	--
Unigene13684_All	KA253605	487	1.3269	0.1239	0.6073	-3.4208	-	-	--	--	--	--
Unigene44457_All	KA203469	487	1.9903	0.1859	1.6397	-3.4204	-3.1408	-	--	--	--	--
Unigene68941_All	KA227953	487	1.8576	0.1859	0.9109	-3.3208	-	-	--	--	--	--
Unigene12810_All	KA252731	487	2.8528	0.3098	0.2429	-3.203	-	3.5539	--	--	--	--
Unigene64878_All	KA223890	487	1.4596	0.1859	0.2429	-2.973	-	2.5871	--	--	--	--
Unigene43612_All	KA202624	487	2.9855	0.8675	3.8867	-1.783	-2.1636	-	--	--	--	--
Unigene13240_All	KA253161	487	0.9952	3.16	0.3036	1.6669	3.3797	-	--	--	--	--
Unigene24559_All	KA264480	487	0.5971	4.8949	1.2146	3.0352	2.0108	-	--	--	--	--
Unigene32020_All	KA271941	487	0.2654	2.7883	0.9717	3.3931	1.5208	-	--	--	--	--
Unigene47176_All	KA206188	487	0.9952	0.1239	1.1539	-	-3.2193	-	--	--	--	--
Unigene2243_All	KA242164	487	0.5307	0.7435	2.9757	-	-2.0008	-2.4873	--	--	--	--
Unigene13902_All	KA253823	487	0.9288	1.9828	0.1215	-	4.0285	-	--	--	--	--
Unigene30679_All	KA270600	487	1.9903	1.1153	0.1822	-	-	3.4494	--	--	--	--
Unigene63477_All	KA222489	488	1.5228	0.0618	0.5454	-4.623	-	-	--	--	--	--
Unigene2507_All	KA242428	488	19.0677	1.2985	4.8484	-3.8762	-1.9007	1.9756	--	--	--	--
Unigene68945_All	KA227957	488	2.3835	0.1855	0.1212	-3.6836	-	4.2976	--	--	--	--
Unigene72044_All	KA231056	488	0.5297	2.8444	1.0909	2.4249	1.3826	-	--	--	--	--
Unigene27115_All	KA267036	488	2.7807	23.4352	15.7573	3.0752	-	-2.5025	--	--	--	--
Unigene31847_All	KA271768	488	0.2648	46.1284	13.8786	7.4446	1.7328	-5.7118	--	--	--	--
Unigene44646_All	KA203658	488	2.7145	4.2047	0.7273	-	2.5314	1.9001	--	--	--	--
Unigene31935_All	KA271856	489	3.7661	0	2.2378	-11.8789	-11.1279	-	--	--	--	--
Unigene64711_All	KA223723	489	2.6429	0.1234	0	-4.4207	-	11.3679	--	--	--	--
Unigene14329_All	KA254250	489	1.5197	0.1851	3.8103	-3.0374	-4.3635	-1.3261	--	--	--	--
Unigene15950_All	KA255871	489	2.5107	0.6171	0.9072	-2.0245	-	-	--	--	--	--
Unigene21430_All	KA261351	489	7.9947	2.3449	9.6165	-1.7695	-2.036	-	--	--	--	--
Unigene39785_All	KA198797	489	4.625	2.1598	0.9677	-1.0986	-	2.2568	--	--	--	--
Unigene44211_All	KA203223	489	0.5286	3.2088	0.6653	2.6018	2.27	-	--	--	--	--
Unigene50496_All	KA209508	489	0.925	0.6171	3.2055	-	-2.377	-1.793	--	--	--	--
Unigene15855_All	KA255776	489	1.1893	0.3702	0	-	-	10.2159	--	--	--	--
Unigene57798_All	KA216810	490	1.7144	0.0616	1.3279	-4.7986	-4.4301	-	--	--	--	--
Unigene27984_All	KA267905	490	4.6156	0.3695	3.3197	-3.6429	-3.1674	-	--	--	--	--
Unigene58416_All	KA217428	490	3.6265	0.3695	0.6639	-3.2949	-	2.4495	--	--	--	--
Unigene7129_All	KA247050	490	4.4178	0.5542	1.2675	-2.9948	-	1.8013	--	--	--	--
Unigene43832_All	KA202844	490	2.9672	0.6774	1.1468	-2.131	-	1.3715	--	--	--	--
Unigene7615_All	KA247536	490	10.8796	2.8944	14.5462	-1.9103	-2.3293	-	--	--	--	--
Unigene14945_All	KA254866	490	4.8794	1.7859	0	-1.4501	10.8024	12.2525	--	--	--	--
Unigene14316_All	KA254237	490	1.1869	4.0644	6.2772	1.7758	-	-2.4029	--	--	--	--
Unigene7912_All	KA247833	490	0.8572	4.3723	1.5693	2.3507	1.4783	-	--	--	--	--
Unigene78001_All	KA237013	490	2.11	2.648	0.2414	-	3.4554	3.1277	--	--	--	--
Unigene39085_All	KA279006	490	1.5166	1.1085	0.0604	-	4.1979	4.6501	--	--	--	--
Unigene23117_All	KA263038	491	3.6192	0.1229	2.8913	-4.8801	-4.5562	-	--	--	--	--
Unigene59468_All	KA218480	491	1.3161	0.1229	0.8433	-3.4207	-	-	--	--	--	--
Unigene23650_All	KA263571	491	6.5803	0.7989	2.1082	-3.0421	-	1.6421	--	--	--	--
Unigene15949_All	KA255870	491	0	2.5197	1.0842	11.299	-	-10.0824	--	--	--	--
Unigene42212_All	KA201224	491	1.2503	0.3073	3.7346	-	-3.6032	-1.5787	--	--	--	--
Unigene13789_All	KA253710	491	1.8425	1.2906	0.1205	-	3.4209	3.9346	--	--	--	--
Unigene30738_All	KA270659	491	1.6451	3.6874	0	-	11.8484	10.684	--	--	--	--
Unigene31948_All	KA271869	491	1.3819	0.676	0.1205	-	-	3.5195	--	--	--	--
Unigene14021_All	KA253942	492	7.2893	0.1227	1.5629	-5.8926	-3.671	2.2216	--	--	--	--
Unigene12825_All	KA252746	492	3.2178	0.184	5.5303	-4.1283	-4.9096	-	--	--	--	--
Unigene58393_All	KA217405	492	3.5461	0.368	0.9017	-3.2685	-	1.9755	--	--	--	--
Unigene56289_All	KA215301	492	4.7938	0.92	0.6612	-2.3815	-	2.858	--	--	--	--
Unigene47479_All	KA206491	492	1.9701	0.4907	0.4809	-2.0054	-	2.0345	--	--	--	--
Unigene72583_All	KA231595	492	1.0507	4.5999	0.541	2.1303	3.0879	-	--	--	--	--
Unigene40960_All	KA199972	492	0.2627	2.9439	3.0056	3.4862	-	-3.5162	--	--	--	--
Unigene69646_All	KA228658	492	0.4597	6.5012	0.4208	3.8219	3.9495	-	--	--	--	--
Unigene7007_All	KA246928	492	0.5254	0	1.7433	-	-10.7676	-	--	--	--	--
Unigene44144_All	KA203156	492	0.985	0.2453	2.7051	-	-3.4631	-	--	--	--	--
Unigene38235_All	KA278156	492	1.3791	0.368	2.4646	-	-2.7436	-	--	--	--	--
Unigene30205_All	KA270126	492	2.7581	3.0052	0.1202	-	4.644	4.5202	--	--	--	--
Unigene67535_All	KA226547	493	1.4418	0	0.3599	-10.4937	-	-	--	--	--	--
Unigene50551_All	KA209563	493	0.9175	0.0612	2.1597	-3.9061	-5.1412	-	--	--	--	--
Unigene13246_All	KA253167	493	3.0802	0.6121	7.0189	-2.3312	-3.5194	-1.1882	--	--	--	--
Unigene45696_All	KA204708	493	19.0054	3.9785	2.6396	-2.2561	-	2.848	--	--	--	--
Unigene45689_All	KA204701	493	1.7695	0.4285	1.3798	-2.046	-	-	--	--	--	--
Unigene56483_All	KA215495	493	1.9005	0.5509	2.3996	-	-2.1229	-	--	--	--	--
Unigene45986_All	KA204998	493	0.983	2.081	0.4799	-	2.1165	-	--	--	--	--
Unigene29705_All	KA269626	494	12.9499	0.1222	7.3639	-6.7276	-5.9132	-	--	--	--	--
Unigene64763_All	KA223775	494	2.6815	0.0611	0.5388	-5.4557	-	2.3152	--	--	--	--
Unigene68517_All	KA227529	494	2.1583	0.1222	0.2993	-4.1426	-	2.8502	--	--	--	--
Unigene58448_All	KA217460	494	4.2512	0.6108	2.6941	-2.7991	-2.141	-	--	--	--	--
Unigene8815_All	KA248736	494	3.5972	0.9162	0.479	-1.9731	-	2.9088	--	--	--	--
Unigene33039_All	KA272960	494	1.7659	8.5517	1.7362	2.2758	2.3003	-	--	--	--	--
Unigene24922_All	KA264843	494	1.5697	8.063	1.6763	2.3608	2.266	-	--	--	--	--
Unigene33128_All	KA273049	494	0.7194	1.7103	0.2395	-	2.8362	-	--	--	--	--
Unigene80180_All	KA239192	494	0.8502	0.9162	0	-	9.8395	9.7317	--	--	--	--
Unigene22857_All	KA262778	494	2.6161	0.9773	0.5987	-	-	2.1275	--	--	--	--
Unigene40126_All	KA199138	494	1.5697	1.2827	0.2395	-	-	2.7124	--	--	--	--
Unigene62576_All	KA221588	495	3.7205	0.061	0.1792	-5.9305	-	4.3759	--	--	--	--
Unigene44820_All	KA203832	495	1.0443	5.4864	0.8365	2.3933	2.7134	-	--	--	--	--
Unigene27507_All	KA267428	495	1.2402	6.5837	4.6604	2.4083	-	-1.9099	--	--	--	--
Unigene43364_All	KA202376	495	0.3916	3.1699	3.8239	3.017	-	-3.2876	--	--	--	--
Unigene66122_All	KA225134	495	1.8276	1.0363	0	-	10.0172	10.8357	--	--	--	--
Unigene77650_All	KA236662	495	0.5222	1.463	0	-	10.5147	-	--	--	--	--
Unigene46009_All	KA205021	495	1.6971	1.463	0.3585	-	-	2.243	--	--	--	--
Unigene30415_All	KA270336	496	2.7359	0.1825	2.3851	-3.906	-3.7081	-	--	--	--	--
Unigene42998_All	KA202010	496	4.0387	0.6692	4.651	-2.5934	-2.797	-	--	--	--	--
Unigene11905_All	KA251826	496	3.5827	0.6692	1.7292	-2.4205	-	-	--	--	--	--
Unigene11054_All	KA250975	496	3.4524	0.6692	1.1926	-2.3671	-	1.5335	--	--	--	--
Unigene38805_All	KA278726	496	3.5175	0.8517	1.4311	-2.0461	-	1.2974	--	--	--	--
Unigene37822_All	KA277743	496	4.6901	1.8859	13.4162	-1.3144	-2.8307	-1.5163	--	--	--	--
Unigene37237_All	KA277158	496	0.7165	3.8936	1.5503	2.4421	1.3286	-	--	--	--	--
Unigene69913_All	KA228925	496	0.2606	1.8251	0.7155	2.8081	-	-	--	--	--	--
Unigene12101_All	KA252022	496	0.2606	3.5285	0.3578	3.7591	3.3018	-	--	--	--	--
Unigene29127_All	KA269048	496	0.1303	0.9126	1.6696	-	-	-3.6796	--	--	--	--
Unigene60183_All	KA219195	497	4.8106	0	0	-12.232	-	12.232	--	--	--	--
Unigene63348_All	KA222360	497	2.0153	0.0607	0.357	-5.0532	-	2.497	--	--	--	--
Unigene56187_All	KA215199	497	4.8756	0.3036	0	-4.0053	-	12.2514	--	--	--	--
Unigene37234_All	KA277155	497	9.6863	1.3357	5.3557	-2.8583	-2.0035	-	--	--	--	--
Unigene23521_All	KA263442	497	1.2352	5.2215	2.1423	2.0797	1.2853	-	--	--	--	--
Unigene7480_All	KA247401	497	1.1051	4.9179	3.868	2.1539	-	-1.8074	--	--	--	--
Unigene27254_All	KA267175	497	2.2103	11.2929	6.1293	2.3531	-	-1.4715	--	--	--	--
Unigene71102_All	KA230114	497	0	1.0321	0	10.0114	10.0114	-	--	--	--	--
Unigene14348_All	KA254269	497	2.4053	1.4572	0.5356	-	-	2.167	--	--	--	--
Unigene5240_All	KA245161	497	3.1204	1.8822	0.5951	-	-	2.3905	--	--	--	--
Unigene60219_All	KA219231	498	1.3624	0	0	-10.4119	-	10.4119	--	--	--	--
Unigene61635_All	KA220647	498	1.2327	0	0	-10.2676	-	10.2676	--	--	--	--
Unigene48267_All	KA207279	498	1.1029	0	1.3065	-10.1071	-10.3515	-	--	--	--	--
Unigene64614_All	KA223626	498	3.7629	0.4847	0.4157	-2.9567	-	3.1782	--	--	--	--
Unigene12751_All	KA252672	498	1.8166	5.0292	0.7127	1.4691	2.819	-	--	--	--	--
Unigene12968_All	KA252889	498	0	1.939	1.069	10.9211	-	-10.062	--	--	--	--
Unigene29166_All	KA269087	498	0	2.8479	0.772	11.4757	1.8832	-9.5925	--	--	--	--
Unigene54764_All	KA213776	499	0.9065	0	0.9483	-9.8242	-9.8892	-	--	--	--	--
Unigene68876_All	KA227888	499	3.1079	0.2419	0.3556	-3.6835	-	3.1276	--	--	--	--
Unigene44424_All	KA203436	499	1.6187	0.3024	2.9042	-2.4203	-3.2636	-	--	--	--	--
Unigene23177_All	KA263098	499	0.777	2.4793	4.3859	1.6739	-	-2.4969	--	--	--	--
Unigene23739_All	KA263660	499	0.3237	2.3584	2.7264	2.8651	-	-3.0743	--	--	--	--
Unigene70203_All	KA229215	499	0.259	3.6283	1.6003	3.8083	1.181	-2.6273	--	--	--	--
Unigene78403_All	KA237415	499	0	1.3908	0	10.4417	10.4417	-	--	--	--	--
Unigene48628_All	KA207640	499	0	0	0.889	-	-9.796	-9.796	--	--	--	--
Unigene7334_All	KA247255	499	29.4603	16.9924	129.088	-	-2.9254	-2.1315	--	--	--	--
Unigene31047_All	KA270968	499	2.3309	2.4189	0.4149	-	2.5435	2.4901	--	--	--	--
Unigene34867_All	KA274788	499	1.295	1.5723	0.2371	-	2.7293	-	--	--	--	--
Unigene64028_All	KA223040	500	1.0985	0	0.4732	-10.1013	-	-	--	--	--	--
Unigene62759_All	KA221771	500	2.5201	0.1811	0.4141	-3.7986	-	2.6054	--	--	--	--
Unigene46712_All	KA205724	500	6.5911	0.7846	1.1239	-3.0705	-	2.552	--	--	--	--
Unigene14279_All	KA254200	500	3.2955	0.4828	2.8984	-2.771	-2.5858	-	--	--	--	--
Unigene23833_All	KA263754	500	2.2616	0.4828	1.3013	-2.2278	-	-	--	--	--	--
Unigene43423_All	KA202435	500	19.5794	4.2245	12.4216	-2.2125	-1.556	-	--	--	--	--
Unigene28970_All	KA268891	500	4.5879	1.6295	0.9464	-1.4934	-	2.2773	--	--	--	--
Unigene28643_All	KA268564	500	0.3877	2.1726	1.8337	2.4864	-	-2.2417	--	--	--	--
Unigene28618_All	KA268539	500	1.4216	2.233	0	-	11.1248	10.4733	--	--	--	--
Unigene69286_All	KA228298	500	3.3602	1.5691	0.4732	-	-	2.828	--	--	--	--
Unigene55858_All	KA214870	501	11.5436	0.4216	3.66	-4.7751	-3.1179	1.6572	--	--	--	--
Unigene30534_All	KA270455	501	3.9983	0.1807	3.3058	-4.4677	-4.1933	-	--	--	--	--
Unigene69074_All	KA228086	501	2.5151	0.1807	0.4132	-3.7989	-	2.6057	--	--	--	--
Unigene3712_All	KA243633	501	1.5477	0.1807	0.8265	-3.0985	-	-	--	--	--	--
Unigene58059_All	KA217071	501	1.5477	0.2409	0.2361	-2.6836	-	2.7127	--	--	--	--
Unigene43880_All	KA202892	501	1.9992	0.4216	0	-2.2455	-	10.9652	--	--	--	--
Unigene64597_All	KA223609	501	2.4506	0.6023	0.1771	-2.0246	-	3.7905	--	--	--	--
Unigene29126_All	KA269047	501	3.6759	1.0239	0.3542	-1.844	-	3.3755	--	--	--	--
Unigene8550_All	KA248471	501	5.1592	1.8069	0.3542	-1.5136	2.3509	3.8645	--	--	--	--
Unigene31930_All	KA271851	501	0.5159	1.6864	0.059	-	4.8371	-	--	--	--	--
Unigene66182_All	KA225194	502	1.5447	0	0.1178	-10.5931	-	3.7129	--	--	--	--
Unigene7784_All	KA247705	502	1.0941	3.0055	0.2946	1.4579	3.3508	-	--	--	--	--
Unigene43621_All	KA202633	502	0.9011	5.8908	3.7706	2.7087	-	-2.065	--	--	--	--
Unigene45594_All	KA204606	502	0.1931	1.7432	2.0031	3.1743	-	-3.3748	--	--	--	--
Unigene17518_All	KA257439	502	0.7723	2.1038	0.2946	-	2.8362	-	--	--	--	--
Unigene27805_All	KA267726	502	1.8021	0.541	0	-	-	10.8155	--	--	--	--
Unigene5162_All	KA245083	503	12.5254	1.8597	0.7644	-2.7517	-	4.0344	--	--	--	--
Unigene13388_All	KA253309	503	0.5781	2.2796	0.294	1.9794	2.9549	-	--	--	--	--
Unigene15032_All	KA254953	503	0.4496	2.3396	0.4116	2.3795	2.5069	-	--	--	--	--
Unigene44487_All	KA203499	503	0	4.1393	1.4111	12.0152	1.5526	-10.4626	--	--	--	--
Unigene47755_All	KA206767	503	1.3489	1.6797	0.3528	-	2.2513	-	--	--	--	--
Unigene6714_All	KA246635	503	2.6978	1.6197	0.588	-	-	2.1979	--	--	--	--
Unigene46364_All	KA205376	504	2.3719	0	1.1149	-11.2118	-10.1227	-	--	--	--	--
Unigene57836_All	KA216848	504	2.1796	0	0.3521	-11.0898	-	2.63	--	--	--	--
Unigene66965_All	KA225977	504	2.1796	0	0	-11.0898	-	11.0898	--	--	--	--
Unigene43670_All	KA202682	504	8.4619	3.5923	23.1791	-1.2361	-2.6898	-1.4538	--	--	--	--
Unigene40423_All	KA199435	504	0.2564	5.568	2.758	4.4407	1.0135	-3.4272	--	--	--	--
Unigene21948_All	KA261869	504	0.6411	0.2395	2.0538	-	-3.1002	-	--	--	--	--
Unigene11040_All	KA250961	504	1.2821	1.1974	4.8119	-	-2.0067	-1.9081	--	--	--	--
Unigene50345_All	KA209357	504	0	0.2395	0.9389	-	-	-9.8748	--	--	--	--
Unigene15478_All	KA255399	505	1.2156	0	1.2884	-10.2475	-10.3314	-	--	--	--	--
Unigene60478_All	KA219490	505	1.0237	0.0598	0.41	-4.0975	-	-	--	--	--	--
Unigene67951_All	KA226963	505	1.2796	0.1195	1.0542	-3.4206	-3.1411	-	--	--	--	--
Unigene24764_All	KA264685	505	1.5995	3.8242	0.3514	1.2575	3.444	2.1864	--	--	--	--
Unigene26899_All	KA266820	505	1.0237	3.2267	0.3514	1.6563	3.1989	-	--	--	--	--
Unigene37712_All	KA277633	505	0.6398	3.9437	0.5856	2.6239	2.7516	-	--	--	--	--
Unigene27806_All	KA267727	505	0.128	1.5536	0	3.6014	10.6014	-	--	--	--	--
Unigene51873_All	KA210885	505	0	0	1.4056	-	-10.457	-10.457	--	--	--	--
Unigene5680_All	KA245601	505	1.5995	2.0316	0.41	-	2.3089	-	--	--	--	--
Unigene42318_All	KA201330	506	3.448	0.7753	6.6048	-2.1529	-3.0907	-	--	--	--	--
Unigene31220_All	KA271141	506	6.6406	1.9083	0.0584	-1.799	5.0302	6.8292	--	--	--	--
Unigene31519_All	KA271440	506	0.6385	0	0.7014	-	-9.4541	-	--	--	--	--
Unigene22644_All	KA262565	506	2.1071	2.9221	0.7014	-	2.0587	-	--	--	--	--
Unigene60360_All	KA219372	507	1.2745	0.0595	0.2917	-4.4209	-	-	--	--	--	--
Unigene11701_All	KA251622	507	2.103	0.2976	2.5084	-2.821	-3.0753	-	--	--	--	--
Unigene37815_All	KA277736	507	12.3629	25.7709	65.159	1.0597	-1.3382	-2.3979	--	--	--	--
Unigene11158_All	KA251079	507	1.6569	5.297	0.5833	1.6767	3.1829	-	--	--	--	--
Unigene6896_All	KA246817	507	0.701	3.5115	1.1083	2.3246	1.6637	-	--	--	--	--
Unigene80000_All	KA239012	507	0	2.0831	0.6417	11.0245	1.6988	-	--	--	--	--
Unigene38869_All	KA278790	507	1.1471	1.607	0.2333	-	2.7841	-	--	--	--	--
Unigene48770_All	KA207782	508	8.0137	1.0098	7.0445	-2.9884	-2.8024	-	--	--	--	--
Unigene44147_All	KA203159	508	0.5088	2.9106	0.8733	2.5161	1.7368	-	--	--	--	--
Unigene44350_All	KA203362	508	0.318	3.1482	0.7568	3.3074	2.0565	-	--	--	--	--
Unigene76056_All	KA235068	508	0	2.079	0.0582	11.0217	5.1587	-	--	--	--	--
Unigene24006_All	KA263927	508	1.9716	3.9204	0.8151	-	2.266	-	--	--	--	--
Unigene66879_All	KA225891	508	1.908	1.3662	0.1747	-	2.9672	3.4491	--	--	--	--
Unigene31520_All	KA271441	508	1.1448	1.0692	0.1164	-	3.1994	3.2979	--	--	--	--
Unigene1251_All	KA241172	508	0.6996	1.6038	0.1164	-	3.7843	-	--	--	--	--
Unigene39795_All	KA198807	509	2.1582	0.1186	1.5107	-4.1857	-3.671	-	--	--	--	--
Unigene39094_All	KA279015	509	6.3476	17.5478	2.5566	1.467	2.779	1.312	--	--	--	--
Unigene50403_All	KA209415	509	0.3809	0	2.7309	-	-11.4152	-2.8419	--	--	--	--
Unigene47175_All	KA206187	509	2.8564	1.6599	0.4067	-	2.0291	2.8122	--	--	--	--
Unigene32296_All	KA272217	509	1.9043	1.8971	0.1162	-	4.0291	4.0346	--	--	--	--
Unigene28263_All	KA268184	510	2.2807	0	0.6379	-11.1553	-	1.8381	--	--	--	--
Unigene22554_All	KA262475	510	8.3624	0.5325	0.3479	-3.9731	-	4.5872	--	--	--	--
Unigene47095_All	KA206107	510	3.5477	1.3017	0.7539	-1.4465	-	2.2344	--	--	--	--
Unigene8943_All	KA248864	510	4.2445	1.5975	1.0438	-1.4098	-	2.0237	--	--	--	--
Unigene5726_All	KA245647	510	2.2173	8.9934	3.0735	2.0201	1.549	-	--	--	--	--
Unigene23703_All	KA263624	510	1.4571	2.7217	0.3479	-	2.9678	-	--	--	--	--
Unigene8493_All	KA248414	510	2.6608	1.5383	0	-	10.5871	11.3776	--	--	--	--
Unigene62507_All	KA221519	511	2.4659	0	0	-11.2679	-	11.2679	--	--	--	--
Unigene64628_All	KA223640	511	2.1497	0	1.4469	-11.0699	-10.4987	-	--	--	--	--
Unigene66909_All	KA225921	511	1.5175	0	0	-10.5675	-	10.5675	--	--	--	--
Unigene16798_All	KA256719	511	2.7188	0.4724	2.4308	-2.5249	-2.3634	-	--	--	--	--
Unigene36469_All	KA276390	511	12.7719	2.4802	5.9035	-2.3644	-1.2511	1.1133	--	--	--	--
Unigene28483_All	KA268404	511	0.3161	2.0668	3.4148	2.7089	-	-3.4333	--	--	--	--
Unigene69426_All	KA228438	511	0.2529	1.7715	1.0997	2.8083	-	-	--	--	--	--
Unigene69660_All	KA228672	511	0.0632	1.0629	0.1158	4.0719	3.1983	-	--	--	--	--
Unigene30659_All	KA270580	511	1.5807	0.8858	0.2315	-	-	2.7715	--	--	--	--
Unigene56175_All	KA215187	512	1.3883	0.2357	0.4621	-2.5583	-	-	--	--	--	--
Unigene58521_All	KA217533	512	2.9659	0.5304	1.6752	-2.4833	-	-	--	--	--	--
Unigene31173_All	KA271094	512	1.5776	0.2947	0.1733	-2.4204	-	3.1864	--	--	--	--
Unigene15688_All	KA255609	512	2.5873	0.5304	0.2311	-2.2863	-	3.4849	--	--	--	--
Unigene23260_All	KA263181	512	1.7038	6.2472	1.5596	1.8745	2.002	-	--	--	--	--
Unigene36486_All	KA276407	512	1.1359	4.4791	1.0975	1.9794	2.029	-	--	--	--	--
Unigene12023_All	KA251944	512	0.8204	8.251	1.0975	3.3302	2.9103	-	--	--	--	--
Unigene80860_All	KA239872	512	0	8.0742	0.1155	12.9791	6.1274	-	--	--	--	--
Unigene40467_All	KA199479	512	0.7572	2.2396	11.2063	-	-2.323	-3.8875	--	--	--	--
Unigene22602_All	KA262523	512	1.7038	3.4772	0.3466	-	3.3266	2.2974	--	--	--	--
Unigene8881_All	KA248802	512	1.8931	1.4145	0.3466	-	-	2.4494	--	--	--	--
Unigene60474_All	KA219486	513	1.5745	0.1765	0.5189	-3.1572	-	-	--	--	--	--
Unigene38336_All	KA278257	513	4.4716	0.8235	2.0755	-2.441	-	1.1073	--	--	--	--
Unigene47250_All	KA206262	513	5.2274	1	2.3061	-2.3861	-	1.1806	--	--	--	--
Unigene68709_All	KA227721	513	2.3933	0.4706	0.4036	-2.3464	-	2.568	--	--	--	--
Unigene38903_All	KA278824	513	0.3779	1.8823	0.6918	2.3164	-	-	--	--	--	--
Unigene46742_All	KA205754	513	0.2519	1.7058	0.6342	2.7595	-	-	--	--	--	--
Unigene41067_All	KA200079	513	0.5038	4.8233	0.9801	3.2591	2.299	-	--	--	--	--
Unigene49968_All	KA208980	513	0.6928	0.1176	2.1331	-	-4.181	-	--	--	--	--
Unigene5526_All	KA245447	513	1.3856	0.7059	2.8826	-	-2.0298	-	--	--	--	--
Unigene9108_All	KA249029	513	0.1889	0.647	2.1331	-	-1.7211	-3.4973	--	--	--	--
Unigene57459_All	KA216471	514	0.7543	0	0.0575	-9.559	-	-	--	--	--	--
Unigene30874_All	KA270795	514	5.4687	0.7045	1.0357	-2.9565	-	2.4006	--	--	--	--
Unigene75145_All	KA234157	514	0.3772	2.6418	0.1151	2.8081	4.5206	-	--	--	--	--
Unigene39523_All	KA198535	514	0.1886	2.5244	0.5754	3.7425	2.1333	-	--	--	--	--
Unigene46923_All	KA205935	514	0.2514	0.7045	2.9345	-	-2.0584	-3.5451	--	--	--	--
Unigene8317_All	KA248238	514	0.6286	1.7612	4.5456	-	-1.3679	-2.8543	--	--	--	--
Unigene22259_All	KA262180	514	0.88	0.4697	0	-	-	9.7814	--	--	--	--
Unigene68464_All	KA227476	515	10.6652	0	0	-13.3806	-	13.3806	--	--	--	--
Unigene62768_All	KA221780	515	5.1444	0	0.2297	-12.3288	-	4.4852	--	--	--	--
Unigene60770_All	KA219782	515	1.5684	0.0586	0	-4.7422	-	10.6151	--	--	--	--
Unigene62855_All	KA221867	515	3.7014	0.7617	0.8614	-2.2808	-	2.1033	--	--	--	--
Unigene30716_All	KA270637	515	4.3915	1.289	0.9188	-1.7685	-	2.2569	--	--	--	--
Unigene63310_All	KA222322	515	2.5095	0.8203	0	-1.6132	9.68	11.2932	--	--	--	--
Unigene39887_All	KA198899	515	0.3764	0.4687	1.8377	-	-1.9712	-2.2876	--	--	--	--
Unigene6200_All	KA246121	515	1.6939	2.7538	0.6317	-	2.1241	-	--	--	--	--
Unigene68081_All	KA227093	516	2.5672	0	0.1719	-11.326	-	3.9006	--	--	--	--
Unigene58869_All	KA217881	516	3.6317	0.117	0.8597	-4.9561	-	2.0787	--	--	--	--
Unigene69254_All	KA228266	516	3.0681	0.2339	1.3756	-3.7134	-2.5561	-	--	--	--	--
Unigene2301_All	KA242222	516	3.4438	0.6433	1.4329	-2.4204	-	1.2651	--	--	--	--
Unigene46158_All	KA205170	516	2.3794	0.4678	0.8024	-2.3466	-	1.5682	--	--	--	--
Unigene11034_All	KA250955	516	6.011	14.3858	3.267	1.259	2.1386	-	--	--	--	--
Unigene5276_All	KA245197	516	0.6261	4.7953	0.5732	2.9372	3.0645	-	--	--	--	--
Unigene13752_All	KA253673	516	0	6.842	1.6049	12.7402	2.0919	-10.6483	--	--	--	--
Unigene29435_All	KA269356	516	1.4401	0.8187	3.7256	-	-2.1861	-1.3713	--	--	--	--
Unigene27369_All	KA267290	516	3.5064	3.9766	0.5732	-	2.7944	2.6129	--	--	--	--
Unigene15905_All	KA255826	517	0.8749	0.0584	4.9197	-3.9051	-6.3965	-2.4914	--	--	--	--
Unigene14282_All	KA254203	517	3.6871	0.642	1.4301	-2.5218	-	1.3664	--	--	--	--
Unigene4999_All	KA244920	517	5.6869	1.109	6.6931	-2.3584	-2.5934	-	--	--	--	--
Unigene36951_All	KA276872	517	3.0622	0.7004	1.8878	-2.1283	-	-	--	--	--	--
Unigene32533_All	KA272454	517	4.4995	1.109	2.4598	-2.0205	-	-	--	--	--	--
Unigene38412_All	KA278333	517	0.9374	4.2607	2.8603	2.1844	-	-1.6094	--	--	--	--
Unigene7476_All	KA247397	517	0.375	2.393	4.6337	2.6739	-	-3.6272	--	--	--	--
Unigene31221_All	KA271142	517	0.0625	17.86	5.8922	8.1587	1.5999	-6.5588	--	--	--	--
Unigene71738_All	KA230750	517	0	3.5603	0.1144	11.7978	4.9598	-	--	--	--	--
Unigene29345_All	KA269266	517	1.0624	0.3502	1.659	-	-2.2441	-	--	--	--	--
Unigene21842_All	KA261763	517	1.8748	3.3269	0.4576	-	2.862	2.0346	--	--	--	--
Unigene31487_All	KA271408	517	1.1249	1.8677	0.2288	-	3.0291	-	--	--	--	--
Unigene69169_All	KA228181	518	2.3702	0	0.3997	-11.2108	-	2.568	--	--	--	--
Unigene56085_All	KA215097	518	10.9777	0.2913	0.8564	-5.2359	-	3.6801	--	--	--	--
Unigene38031_All	KA277952	518	1.8088	0.233	0.1142	-2.9566	-	3.9854	--	--	--	--
Unigene23167_All	KA263088	518	5.8631	0.7573	1.5416	-2.9527	-	1.9272	--	--	--	--
Unigene23482_All	KA263403	518	1.9959	0.3495	1.3703	-2.5137	-	-	--	--	--	--
Unigene20830_All	KA260751	518	14.9695	3.1457	6.5089	-2.2506	-1.049	1.2015	--	--	--	--
Unigene27368_All	KA267289	518	11.2895	4.0777	1.4845	-1.4692	1.4578	2.9269	--	--	--	--
Unigene80792_All	KA239804	518	0.8108	5.068	0.1142	2.644	5.4718	-	--	--	--	--
Unigene78385_All	KA237397	518	0.3119	2.0389	1.1419	2.7086	-	-	--	--	--	--
Unigene67302_All	KA226314	518	1.6841	3.1457	0.571	-	2.4618	-	--	--	--	--
Unigene27343_All	KA267264	518	2.7444	2.3884	0.3426	-	2.8014	3.0019	--	--	--	--
Unigene13308_All	KA253229	519	0.996	0	2.1085	-9.96	-11.042	-	--	--	--	--
Unigene56373_All	KA215385	519	3.0504	0.0581	0.5129	-5.7143	-	2.5722	--	--	--	--
Unigene39908_All	KA198920	519	2.8636	0.4651	0.7408	-2.6222	-	1.9507	--	--	--	--
Unigene24814_All	KA264735	519	1.6186	0.2907	1.7665	-2.4771	-2.6033	-	--	--	--	--
Unigene43180_All	KA202192	519	4.8557	1.4535	6.2684	-1.7401	-2.1086	-	--	--	--	--
Unigene10831_All	KA250752	519	5.665	1.8605	10.2003	-1.6064	-2.4548	-	--	--	--	--
Unigene29694_All	KA269615	519	0.498	3.9536	1.8805	2.9889	1.0721	-1.9169	--	--	--	--
Unigene40058_All	KA199070	519	0.498	7.2676	1.6526	3.8673	2.1367	-	--	--	--	--
Unigene40389_All	KA199401	519	0.8715	14.7097	1.7665	4.0771	3.0578	-	--	--	--	--
Unigene27195_All	KA267116	519	25.0256	13.8375	3.4761	-	1.993	2.8479	--	--	--	--
Unigene39059_All	KA278980	519	1.1828	0.9884	0	-	9.949	10.208	--	--	--	--
Unigene31640_All	KA271561	519	0.498	1.5698	2.4504	-	-	-2.2988	--	--	--	--
Unigene66322_All	KA225334	520	1.864	0.2901	1.4788	-2.6838	-2.3498	-	--	--	--	--
Unigene33517_All	KA273438	520	0.6835	2.3792	3.4125	1.7995	-	-2.3198	--	--	--	--
Unigene32155_All	KA272076	520	0.4971	3.4237	1.3081	2.7839	1.3881	-	--	--	--	--
Unigene48894_All	KA207906	520	0.8699	0.5223	2.275	-	-2.1229	-	--	--	--	--
Unigene7387_All	KA247308	520	1.0563	1.2186	0.1138	-	3.4207	3.2144	--	--	--	--
Unigene68610_All	KA227622	521	0.9302	0	1.4192	-9.8614	-10.4709	-	--	--	--	--
Unigene55085_All	KA214097	521	0.8682	0	0.7947	-9.7619	-9.6343	-	--	--	--	--
Unigene14816_All	KA254737	521	3.2247	0.1158	2.668	-4.7995	-4.5261	-	--	--	--	--
Unigene46958_All	KA205970	521	5.8293	0.2896	1.0218	-4.3312	-	2.5122	--	--	--	--
Unigene57333_All	KA216345	521	3.4108	0.1738	0.5109	-4.2946	-	2.739	--	--	--	--
Unigene28791_All	KA268712	521	1.7364	0.1158	0.9083	-3.9064	-	-	--	--	--	--
Unigene36384_All	KA276305	521	16.7437	2.6063	3.5195	-2.6835	-	2.2502	--	--	--	--
Unigene68102_All	KA227114	521	9.6742	1.7955	1.8165	-2.4298	-	2.413	--	--	--	--
Unigene8397_All	KA248318	521	3.7208	0.8108	1.0218	-2.1982	-	1.8645	--	--	--	--
Unigene14185_All	KA254106	521	1.7364	0.4054	1.4759	-2.0987	-	-	--	--	--	--
Unigene22937_All	KA262858	521	3.7828	10.541	1.4192	1.4785	2.8929	1.4144	--	--	--	--
Unigene41925_All	KA200937	521	0.8682	0.695	4.371	-	-2.6529	-2.3319	--	--	--	--
Unigene38959_All	KA278880	521	1.4263	0.8108	0.2271	-	-	2.6509	--	--	--	--
Unigene16913_All	KA256834	522	2.4758	0	0.2266	-11.2737	-	3.4497	--	--	--	--
Unigene63264_All	KA222276	522	2.1044	0.1156	1.0198	-4.1862	-3.1411	-	--	--	--	--
Unigene7069_All	KA246990	522	3.4042	0.6359	0.9065	-2.4204	-	1.9089	--	--	--	--
Unigene47004_All	KA206016	522	1.795	0.3468	3.1162	-2.3718	-3.1676	-	--	--	--	--
Unigene67590_All	KA226602	522	46.4213	9.1913	3.6827	-2.3364	1.3195	3.656	--	--	--	--
Unigene47321_All	KA206333	522	1.0522	3.3528	0	1.672	11.7112	10.0392	--	--	--	--
Unigene36753_All	KA276674	522	0.6808	3.5262	1.3031	2.3728	1.4362	-	--	--	--	--
Unigene46110_All	KA205122	522	0.1238	1.4452	0.4533	3.5452	-	-	--	--	--	--
Unigene44363_All	KA203375	522	0.1238	3.295	0.3966	4.7342	3.0545	-	--	--	--	--
Unigene38532_All	KA278453	522	4.3946	6.0119	1.3598	-	2.1444	1.6923	--	--	--	--
Unigene30677_All	KA270598	522	1.6093	2.1389	0.4533	-	2.2383	-	--	--	--	--
Unigene13003_All	KA252924	522	1.4855	0.5203	0.2266	-	-	2.7127	--	--	--	--
Unigene68075_All	KA227087	522	2.0425	1.1561	0.2833	-	-	2.8499	--	--	--	--
Unigene43306_All	KA202318	523	1.6062	0.0577	2.3751	-4.7989	-5.3633	-	--	--	--	--
Unigene31029_All	KA270950	523	3.3977	0.577	0.1131	-2.5579	-	4.9089	--	--	--	--
Unigene5166_All	KA245087	523	82.5337	16.155	36.2481	-2.353	-1.1659	1.1871	--	--	--	--
Unigene14052_All	KA253973	523	1.9769	0.4039	0.5655	-2.2912	-	1.8056	--	--	--	--
Unigene8219_All	KA248140	523	0.6178	2.7694	1.0744	2.1644	1.366	-	--	--	--	--
Unigene14301_All	KA254222	523	0.2471	1.904	2.5447	2.9459	-	-3.3643	--	--	--	--
Unigene56833_All	KA215845	524	1.1715	0	1.5239	-10.1941	-10.5736	-	--	--	--	--
Unigene47150_All	KA206162	524	4.1928	0.1728	1.4675	-4.6007	-3.0862	1.5146	--	--	--	--
Unigene12489_All	KA252410	524	3.2063	0.2303	0.9595	-3.7993	-	1.7406	--	--	--	--
Unigene5018_All	KA244939	524	16.7712	3.6279	7.1116	-2.2088	-	1.2377	--	--	--	--
Unigene8743_All	KA248664	524	1.9731	0.4607	0.9595	-2.0986	-	-	--	--	--	--
Unigene29958_All	KA269879	524	0.3083	2.8793	1.2417	3.2233	-	-	--	--	--	--
Unigene21176_All	KA261097	524	2.0347	0.691	2.935	-	-2.0866	-	--	--	--	--
Unigene47444_All	KA206456	524	2.2814	2.8793	0.3386	-	3.0881	2.7523	--	--	--	--
Unigene29102_All	KA269023	524	1.4798	3.34	0.3386	-	3.3022	-	--	--	--	--
Unigene28358_All	KA268279	524	2.713	1.0941	0.6773	-	-	2.002	--	--	--	--
Unigene6993_All	KA246914	525	7.2003	0.6897	3.042	-3.384	-2.141	1.243	--	--	--	--
Unigene68964_All	KA227976	525	2.2155	0.2874	0.3943	-2.9465	-	2.4903	--	--	--	--
Unigene38976_All	KA278897	525	0.7385	8.6215	1.1267	3.5453	2.9358	-	--	--	--	--
Unigene11367_All	KA251288	525	7.0773	5.0579	1.69	-	1.5815	2.0662	--	--	--	--
Unigene58879_All	KA217891	526	4.2383	0.9179	0.506	-2.2071	-	3.0663	--	--	--	--
Unigene71980_All	KA230992	526	0.3685	2.4094	0.6747	2.7089	1.8364	-	--	--	--	--
Unigene72784_All	KA231796	526	0.1228	4.0157	0.2811	5.0313	3.8365	-	--	--	--	--
Unigene20537_All	KA260458	526	0.9214	0.7458	3.2612	-	-2.1285	-1.8235	--	--	--	--
Unigene24757_All	KA264678	526	1.597	2.5815	0.4498	-	2.5209	-	--	--	--	--
Unigene65972_All	KA224984	527	0.6744	0	0	-9.3975	-	9.3975	--	--	--	--
Unigene31296_All	KA271217	527	2.3297	0.1145	1.403	-4.3467	-3.6151	-	--	--	--	--
Unigene8526_All	KA248447	527	4.6594	0.3436	1.2908	-3.7613	-	1.8519	--	--	--	--
Unigene11396_All	KA251317	527	11.2806	1.3742	4.7141	-3.0372	-1.7784	1.2588	--	--	--	--
Unigene2111_All	KA242032	527	9.7479	1.3169	7.4079	-2.8879	-2.4919	-	--	--	--	--
Unigene21100_All	KA261021	527	0.7357	2.5194	2.9744	1.7759	-	-2.0154	--	--	--	--
Unigene11782_All	KA251703	527	1.7166	8.7033	1.0102	2.342	3.1069	-	--	--	--	--
Unigene11343_All	KA251264	527	11.7098	19.5824	4.2651	-	2.1989	1.4571	--	--	--	--
Unigene37655_All	KA277576	528	5.3849	0.1143	2.1845	-5.558	-4.2564	1.3016	--	--	--	--
Unigene30137_All	KA270058	528	2.876	0.2857	1.0643	-3.3315	-	1.4342	--	--	--	--
Unigene40518_All	KA199530	528	3.7939	0.4	0.3921	-3.2456	-	3.2744	--	--	--	--
Unigene56624_All	KA215636	528	1.591	0.1714	0	-3.2145	-	10.6357	--	--	--	--
Unigene41463_All	KA200475	528	2.0805	0.4	1.2323	-2.3789	-	-	--	--	--	--
Unigene14141_All	KA254062	528	3.6103	1.0858	0.5601	-1.7334	-	2.6884	--	--	--	--
Unigene6822_All	KA246743	528	4.8953	11.1442	2.6887	1.1868	2.0513	-	--	--	--	--
Unigene46828_All	KA205840	528	0.2448	1.9431	1.6804	2.9887	-	-2.7791	--	--	--	--
Unigene76040_All	KA235052	528	0	2.2288	0	11.1221	11.1221	-	--	--	--	--
Unigene44261_All	KA203273	528	1.1015	1.4859	7.7859	-	-2.3895	-2.8214	--	--	--	--
Unigene38786_All	KA278707	528	0.6731	2.0002	0.112	-	4.1586	-	--	--	--	--
Unigene29148_All	KA269069	528	2.3253	0.9715	0	-	9.9241	11.1832	--	--	--	--
Unigene36347_All	KA276268	529	7.9399	1.1408	1.7331	-2.7991	-	2.1958	--	--	--	--
Unigene38778_All	KA278699	529	1.9544	0.3993	2.2363	-2.2912	-2.4856	-	--	--	--	--
Unigene14323_All	KA254244	529	7.1459	1.9965	1.23	-1.8396	-	2.5385	--	--	--	--
Unigene40272_All	KA199284	529	2.5652	6.3887	1.3418	1.3165	2.2514	-	--	--	--	--
Unigene37469_All	KA277390	529	1.0994	4.7915	1.6772	2.1238	1.5144	-	--	--	--	--
Unigene70584_All	KA229596	529	0.3665	2.1676	0	2.5642	11.0819	-	--	--	--	--
Unigene44245_All	KA203257	529	0.8551	2.3387	0.5591	-	2.0645	-	--	--	--	--
Unigene42995_All	KA202007	529	2.5041	3.1373	0.7268	-	2.1099	1.7847	--	--	--	--
Unigene61887_All	KA220899	530	1.9507	0.1139	0.3348	-4.0982	-	2.5426	--	--	--	--
Unigene55312_All	KA214324	530	2.6213	0.3416	2.1205	-2.9399	-2.634	-	--	--	--	--
Unigene39465_All	KA279386	530	5.0597	0.9679	1.8973	-2.3861	-	1.4151	--	--	--	--
Unigene67901_All	KA226913	530	1.8288	0.4555	1.5067	-2.0054	-	-	--	--	--	--
Unigene11912_All	KA251833	530	0.7925	3.3022	2.1763	2.0589	-	-	--	--	--	--
Unigene75608_All	KA234620	530	0.6096	6.035	0.6696	3.3074	3.172	-	--	--	--	--
Unigene56048_All	KA215060	531	4.3809	0.3978	0.3899	-3.4611	-	3.4901	--	--	--	--
Unigene27281_All	KA267202	531	33.7087	6.9897	2.7849	-2.2698	1.3276	3.5974	--	--	--	--
Unigene11837_All	KA251758	531	3.2857	0.6819	0.557	-2.2686	-	2.5605	--	--	--	--
Unigene20592_All	KA260513	531	0.6693	3.4096	1.5595	2.3489	-	-	--	--	--	--
Unigene24313_All	KA264234	531	0.791	4.7166	1.4481	2.576	1.7036	-	--	--	--	--
Unigene79900_All	KA238912	531	0	13.0702	0	13.674	13.674	-	--	--	--	--
Unigene12904_All	KA252825	532	1.8827	0	2.5017	-10.8786	-11.2887	-	--	--	--	--
Unigene56284_All	KA215296	532	5.8302	1.2478	3.8359	-2.2242	-1.6202	-	--	--	--	--
Unigene24935_All	KA264856	532	2.3078	0.5672	1.3898	-2.0246	-	-	--	--	--	--
Unigene40975_All	KA199987	532	0.6073	4.0271	0.7783	2.7293	2.3713	-	--	--	--	--
Unigene47264_All	KA206276	532	0	8.0543	0.4447	12.9755	4.1789	-	--	--	--	--
Unigene32118_All	KA272039	532	2.1256	2.3822	0.4447	-	2.4214	2.257	--	--	--	--
Unigene30350_All	KA270271	532	4.1298	2.0986	0.2224	-	3.2382	4.2148	--	--	--	--
Unigene33604_All	KA273525	532	0.4859	1.021	0	-	9.9958	-	--	--	--	--
Unigene3568_All	KA243489	532	0.3644	1.2478	2.2237	-	-	-2.6094	--	--	--	--
Unigene68785_All	KA227797	533	2.9703	0	0	-11.5364	-	11.5364	--	--	--	--
Unigene63232_All	KA222244	533	2.2429	0	0.111	-11.1311	-	4.3367	--	--	--	--
Unigene14346_All	KA254267	533	2.1216	0.1132	0.9988	-4.2282	-3.1413	-	--	--	--	--
Unigene56186_All	KA215198	533	1.9398	0.2831	0.9988	-2.7765	-	-	--	--	--	--
Unigene12858_All	KA252779	533	2.4853	0.5095	0.8878	-2.2863	-	1.4851	--	--	--	--
Unigene38170_All	KA278091	533	0.5456	2.3778	1.1653	2.1237	-	-	--	--	--	--
Unigene73159_All	KA232171	533	0.1212	2.2646	0	4.2238	11.145	-	--	--	--	--
Unigene11949_All	KA251870	533	0.0606	1.472	0.7768	4.6023	-	-	--	--	--	--
Unigene19430_All	KA259351	533	3.2127	1.4153	9.544	-	-2.7535	-1.5708	--	--	--	--
Unigene13573_All	KA253494	534	4.1143	0.113	0.6092	-5.1863	-	2.7557	--	--	--	--
Unigene27878_All	KA267799	534	2.5412	0.339	0.4985	-2.9062	-	2.3498	--	--	--	--
Unigene15239_All	KA255160	534	1.8151	0.339	0.8308	-2.4207	-	-	--	--	--	--
Unigene59166_All	KA218178	534	3.8723	0.8476	0	-2.1917	9.7272	11.919	--	--	--	--
Unigene20873_All	KA260794	534	1.8151	7.1765	7.5877	1.9832	-	-2.0636	--	--	--	--
Unigene77025_All	KA236037	534	0.484	2.8254	0.1108	2.5454	4.6724	-	--	--	--	--
Unigene48001_All	KA207013	534	0.8471	1.5257	0	-	10.5753	9.7264	--	--	--	--
Unigene64793_All	KA223805	536	2.2303	0.0563	0.6621	-5.308	-	1.7521	--	--	--	--
Unigene55886_All	KA214898	536	1.8686	0.2815	0.4966	-2.7308	-	1.9118	--	--	--	--
Unigene75296_All	KA234308	536	0	2.9837	0.1655	11.5429	4.1722	-	--	--	--	--
Unigene24147_All	KA264068	536	0.6631	0.2815	2.0968	-	-2.897	-	--	--	--	--
Unigene14083_All	KA254004	537	10.7096	0.3372	2.5885	-4.9892	-2.9404	2.0487	--	--	--	--
Unigene37914_All	KA277835	537	1.9855	0.3372	0.9914	-2.5578	-	-	--	--	--	--
Unigene55363_All	KA214375	537	1.7448	0.3372	4.2959	-2.3714	-3.6713	-1.2999	--	--	--	--
Unigene31248_All	KA271169	537	1.1432	9.7212	2.2581	3.0881	2.106	-	--	--	--	--
Unigene44351_All	KA203363	537	0.2407	3.5401	0.9914	3.8785	1.8363	-	--	--	--	--
Unigene15597_All	KA255518	537	0.722	1.9667	0.2203	-	3.1582	-	--	--	--	--
Unigene79187_All	KA238199	537	2.2261	1.461	0.3855	-	-	2.5297	--	--	--	--
Unigene68435_All	KA227447	538	3.4832	0	0	-11.7662	-	11.7662	--	--	--	--
Unigene59447_All	KA218459	538	1.3212	0	0.1099	-10.3676	-	3.5876	--	--	--	--
Unigene62497_All	KA221509	538	3.303	0.4487	0.4398	-2.88	-	2.9089	--	--	--	--
Unigene24954_All	KA264875	538	1.9217	0.4487	0.2749	-2.0986	-	2.8054	--	--	--	--
Unigene37473_All	KA277394	538	1.141	5.4966	1.3193	2.2682	2.0588	-	--	--	--	--
Unigene73544_All	KA232556	538	0.2402	2.3557	0.5497	3.2938	2.0994	-	--	--	--	--
Unigene45702_All	KA204714	538	0	5.2722	2.6937	12.3642	-	-11.3954	--	--	--	--
Unigene45109_All	KA204121	538	1.3812	0.9535	0	-	9.8971	10.4317	--	--	--	--
Unigene64806_All	KA223818	538	1.8016	0.5609	0.1649	-	-	3.4496	--	--	--	--
Unigene66186_All	KA225198	539	1.1389	0	0.6036	-10.1534	-	-	--	--	--	--
Unigene11053_All	KA250974	539	29.4919	63.3174	185.737	1.1023	-1.5526	-2.6549	--	--	--	--
Unigene80604_All	KA239616	539	0.7193	6.942	0.1097	3.2707	5.9837	-	--	--	--	--
Unigene41098_All	KA200110	539	1.5585	0.5039	5.4871	-	-3.4448	-1.8159	--	--	--	--
Unigene30163_All	KA270084	539	0.4795	0.5598	4.0604	-	-2.8586	-3.082	--	--	--	--
Unigene14343_All	KA254264	539	0.7793	0.7838	0	-	9.6143	9.606	--	--	--	--
Unigene39619_All	KA198631	540	1.6753	0.1676	1.5335	-3.3213	-3.1937	-	--	--	--	--
Unigene15844_All	KA255765	540	2.0343	0.3353	1.2597	-2.601	-	-	--	--	--	--
Unigene6181_All	KA246102	540	5.4447	1.4529	1.0954	-1.9059	-	2.3134	--	--	--	--
Unigene24250_All	KA264171	540	4.4874	1.7323	1.0406	-1.3732	-	2.1085	--	--	--	--
Unigene5384_All	KA245305	540	1.8548	5.3086	1.0954	1.5171	2.2769	-	--	--	--	--
Unigene15481_All	KA255402	540	0.5983	3.5763	2.3003	2.5795	-	-1.9429	--	--	--	--
Unigene8528_All	KA248449	540	0.2393	1.6764	4.4911	2.8085	-1.4217	-4.2302	--	--	--	--
Unigene4401_All	KA244322	540	0.5385	6.1468	0.5477	3.5128	3.4884	-	--	--	--	--
Unigene24051_All	KA263972	540	0.6582	1.9558	3.1218	-	-	-2.2458	--	--	--	--
Unigene29642_All	KA269563	540	2.1539	0.8941	0.2191	-	-	3.2973	--	--	--	--
Unigene56630_All	KA215642	540	0.8975	0.3912	0	-	-	9.8098	--	--	--	--
Unigene63392_All	KA222404	541	2.3291	0.1116	0.328	-4.3834	-	2.828	--	--	--	--
Unigene23867_All	KA263788	541	2.2694	0.5578	1.0387	-2.0245	-	-	--	--	--	--
Unigene15385_All	KA255306	541	0	6.9163	1.968	12.7558	1.8133	-10.9425	--	--	--	--
Unigene37668_All	KA277589	541	2.3291	2.1753	0.492	-	2.1445	2.243	--	--	--	--
Unigene46112_All	KA205124	541	1.9708	0.7809	0	-	9.609	10.9446	--	--	--	--
Unigene22507_All	KA262428	541	1.7916	0.7809	0.1093	-	-	4.0349	--	--	--	--
Unigene44838_All	KA203850	542	4.8881	0.4454	0.4911	-3.4561	-	3.3152	--	--	--	--
Unigene57628_All	KA216640	542	1.7287	0.167	0.8731	-3.3718	-	-	--	--	--	--
Unigene11997_All	KA251918	542	5.1266	0.5567	1.5279	-3.203	-	1.7465	--	--	--	--
Unigene17604_All	KA257525	542	78.6271	9.8542	43.1625	-2.9962	-2.131	-	--	--	--	--
Unigene7692_All	KA247613	542	0.8942	3.8972	0.7639	2.1238	2.351	-	--	--	--	--
Unigene62377_All	KA221389	543	1.666	0	0.4357	-10.7022	-	1.935	--	--	--	--
Unigene65973_All	KA224985	543	1.071	0	0.5447	-10.0647	-	-	--	--	--	--
Unigene11251_All	KA251172	543	2.7371	0.5001	0.9804	-2.4524	-	1.4812	--	--	--	--
Unigene78141_All	KA237153	543	0.119	6.1684	1.634	5.6959	1.9165	-3.7794	--	--	--	--
Unigene20168_All	KA260089	543	3.1536	5.057	1.0893	-	2.2149	1.5336	--	--	--	--
Unigene46148_All	KA205160	543	2.5586	1.1114	0.4902	-	-	2.3839	--	--	--	--
Unigene47858_All	KA206870	544	1.6036	0.3328	0.598	-2.2686	-	-	--	--	--	--
Unigene36881_All	KA276802	544	7.3052	1.6086	2.5009	-2.1831	-	1.5465	--	--	--	--
Unigene27478_All	KA267399	544	1.2472	5.7133	4.5124	2.1956	-	-1.8552	--	--	--	--
Unigene30166_All	KA270087	544	0.0594	112.824	22.7795	10.8913	2.3083	-8.5831	--	--	--	--
Unigene66389_All	KA225401	545	1.1264	0.0554	0.7597	-4.3457	-	-	--	--	--	--
Unigene21718_All	KA261639	545	3.2013	0.4429	2.2792	-2.8536	-2.3635	-	--	--	--	--
Unigene55584_All	KA214596	545	1.7785	0.4429	0.6512	-2.0056	-	-	--	--	--	--
Unigene44362_All	KA203374	545	4.5055	1.3288	0.9768	-1.7616	-	2.2056	--	--	--	--
Unigene31560_All	KA271481	545	2.1342	4.7616	0.7055	1.1578	2.7547	1.597	--	--	--	--
Unigene48382_All	KA207394	545	0.5335	1.8825	3.1475	1.8191	-	-2.5606	--	--	--	--
Unigene71513_All	KA230525	545	0.1778	2.8237	0.3256	3.9893	3.1164	-	--	--	--	--
Unigene40236_All	KA199248	545	0.0593	3.322	1.0853	5.8079	1.614	-4.1939	--	--	--	--
Unigene55165_All	KA214177	545	0	0.1107	1.9536	-	-4.1414	-10.9319	--	--	--	--
Unigene66620_All	KA225632	545	0.9485	0.1661	1.1939	-	-2.8456	-	--	--	--	--
Unigene24072_All	KA263993	545	2.0156	1.3288	0.3256	-	-	2.63	--	--	--	--
Unigene68141_All	KA227153	546	6.3908	0.5527	1.4625	-3.5314	-	2.1276	--	--	--	--
Unigene6681_All	KA246602	546	0.4734	1.9896	1.95	2.0713	-	-2.0423	--	--	--	--
Unigene14687_All	KA254608	546	0.355	5.9134	2.4375	4.0581	1.2786	-2.7795	--	--	--	--
Unigene52177_All	KA211189	546	0.1183	0	1.2458	-	-10.2829	-3.3966	--	--	--	--
Unigene8259_All	KA248180	546	0.9468	0.3869	3.0875	-	-2.9964	-1.7053	--	--	--	--
Unigene45144_All	KA204156	547	1.3585	0.2207	2.2709	-2.6219	-3.3631	-	--	--	--	--
Unigene59720_All	KA218732	547	1.5357	0.331	0.3244	-2.214	-	2.2431	--	--	--	--
Unigene5337_All	KA245258	547	9.805	3.8615	1.622	-1.3444	1.2514	2.5957	--	--	--	--
Unigene11082_All	KA251003	547	5.7294	2.3721	1.3517	-1.2722	-	2.0836	--	--	--	--
Unigene11144_All	KA251065	547	2.4808	5.4613	18.1669	1.1384	-1.734	-2.8724	--	--	--	--
Unigene27791_All	KA267712	547	1.3585	4.358	0.4866	1.6817	3.1629	-	--	--	--	--
Unigene45244_All	KA204256	547	0.7679	5.7923	0.6488	2.9151	3.1583	-	--	--	--	--
Unigene79275_All	KA238287	547	0	3.0892	0.6488	11.593	2.2514	-	--	--	--	--
Unigene7844_All	KA247765	547	0	3.3099	1.0273	11.6926	1.6879	-10.0046	--	--	--	--
Unigene46581_All	KA205593	547	0.6497	0.993	0.1081	-	3.1994	-	--	--	--	--
Unigene46521_All	KA205533	548	1.9456	0.0551	0.7016	-5.142	-	-	--	--	--	--
Unigene12370_All	KA252291	548	6.3675	0.5506	1.6731	-3.5317	-	1.9282	--	--	--	--
Unigene64659_All	KA223671	548	1.1202	0.1101	0.7016	-3.3469	-	-	--	--	--	--
Unigene40296_All	KA199308	548	6.0727	1.3766	4.8033	-2.1412	-1.8029	-	--	--	--	--
Unigene24052_All	KA263973	548	2.1815	0.7158	0.3778	-1.6077	-	2.5296	--	--	--	--
Unigene27496_All	KA267417	548	0.8254	3.9096	2.5366	2.2439	-	-1.6197	--	--	--	--
Unigene22767_All	KA262688	548	1.474	0.4956	12.6828	-	-4.6776	-3.1051	--	--	--	--
Unigene6832_All	KA246753	548	2.5352	3.1387	0.7556	-	2.0545	1.7464	--	--	--	--
Unigene11760_All	KA251681	549	1.0593	0.1649	2.4242	-	-3.8778	-	--	--	--	--
Unigene73753_All	KA232765	549	0.7062	1.8688	0.431	-	2.1164	-	--	--	--	--
Unigene1798_All	KA241719	549	2.9426	3.3528	0.3232	-	3.3749	3.1866	--	--	--	--
Unigene33728_All	KA273649	550	5.8157	0.2743	3.2802	-4.4061	-3.58	-	--	--	--	--
Unigene24458_All	KA264379	550	6.7556	0.384	2.9038	-4.1369	-2.9188	1.2181	--	--	--	--
Unigene12068_All	KA251989	550	2.1148	4.2794	0.3764	1.0169	3.5071	2.4902	--	--	--	--
Unigene43585_All	KA202597	550	2.6435	17.7759	3.0113	2.7494	2.5615	-	--	--	--	--
Unigene8081_All	KA248002	550	2.5847	1.4813	0.6453	-	-	2.002	--	--	--	--
Unigene13880_All	KA253801	551	2.8146	0.3834	4.3477	-2.876	-3.5033	-	--	--	--	--
Unigene56328_All	KA215340	551	3.7528	0.7119	0.2147	-2.3982	-	4.1276	--	--	--	--
Unigene37191_All	KA277112	551	11.3757	2.5739	3.5963	-2.1439	-	1.6614	--	--	--	--
Unigene44113_All	KA203125	551	0.4691	2.6287	0.161	2.4864	4.0292	-	--	--	--	--
Unigene6713_All	KA246634	551	0.2932	3.1763	0.8588	3.4374	1.887	-	--	--	--	--
Unigene34452_All	KA274373	551	0.0586	7.5575	0.8588	7.0109	3.1375	-3.8733	--	--	--	--
Unigene75665_All	KA234677	551	0	3.2859	0	11.6821	11.6821	-	--	--	--	--
Unigene6592_All	KA246513	551	1.7591	1.1501	6.2264	-	-2.4366	-1.8236	--	--	--	--
Unigene76472_All	KA235484	551	0.4691	1.6429	0.2147	-	2.9359	-	--	--	--	--
Unigene17749_All	KA257670	551	3.2251	1.9168	0.6441	-	-	2.324	--	--	--	--
Unigene5661_All	KA245582	552	69.5936	6.6145	42.0591	-3.3953	-2.6687	-	--	--	--	--
Unigene55392_All	KA214404	552	2.2242	0.2733	1.9288	-3.0247	-2.8191	-	--	--	--	--
Unigene36337_All	KA276258	552	4.2142	1.8039	0.4822	-1.2241	1.9034	3.1276	--	--	--	--
Unigene30066_All	KA269987	552	0.8194	3.0612	0.2143	1.9015	3.8364	-	--	--	--	--
Unigene43442_All	KA202454	552	16.4473	29.0819	140.161	-	-2.2689	-3.0912	--	--	--	--
Unigene47308_All	KA206320	552	1.7559	1.7493	0.2679	-	2.707	2.7124	--	--	--	--
Unigene47204_All	KA206216	553	2.6291	0	1.551	-11.3604	-10.599	-	--	--	--	--
Unigene12365_All	KA252286	553	1.5775	0	0.2139	-10.6234	-	2.8826	--	--	--	--
Unigene43816_All	KA202828	553	1.6943	0.2728	0.2674	-2.6348	-	2.6636	--	--	--	--
Unigene47677_All	KA206689	553	2.8044	1.5824	0.4813	-	-	2.5427	--	--	--	--
Unigene59432_All	KA218444	554	1.5163	0	0.3203	-10.5663	-	2.2431	--	--	--	--
Unigene75491_All	KA234503	554	0.3499	3.377	0.5339	3.2707	2.6611	-	--	--	--	--
Unigene71663_All	KA230675	554	0.2333	2.9413	0	3.6562	11.5222	-	--	--	--	--
Unigene70162_All	KA229174	554	0	0.8715	0	9.7674	9.7674	-	--	--	--	--
Unigene48644_All	KA207656	554	0.0583	0	2.5625	-	-11.3233	-5.4579	--	--	--	--
Unigene31986_All	KA271907	555	3.3765	0.5437	0.9592	-2.6346	-	1.8156	--	--	--	--
Unigene69367_All	KA228379	555	1.5136	10.8196	1.4388	2.8376	2.9107	-	--	--	--	--
Unigene12308_All	KA252229	555	1.3389	0.5437	2.398	-	-2.1409	-	--	--	--	--
Unigene37590_All	KA277511	555	2.7361	1.9029	0.5862	-	1.6987	2.2227	--	--	--	--
Unigene40102_All	KA199114	556	4.765	1.0312	2.1277	-2.2082	-	1.1632	--	--	--	--
Unigene29686_All	KA269607	556	1.7433	0.3799	0.4255	-2.1981	-	2.0346	--	--	--	--
Unigene40340_All	KA199352	556	1.2784	1.6282	0.1596	-	3.3507	3.0018	--	--	--	--
Unigene64261_All	KA223273	556	1.8595	0.8141	0.3192	-	-	2.5424	--	--	--	--
Unigene35548_All	KA275469	557	1.5082	0	0.3186	-10.5586	-	2.243	--	--	--	--
Unigene23690_All	KA263611	557	7.1927	0.2167	2.9735	-5.0528	-3.7784	1.2744	--	--	--	--
Unigene62903_All	KA221915	557	2.7843	0.1625	0.1062	-4.0988	-	4.7125	--	--	--	--
Unigene57874_All	KA216886	557	1.9722	0.1625	0.6372	-3.6013	-	-	--	--	--	--
Unigene28668_All	KA268589	557	4.3504	0.8126	13.1682	-2.4205	-4.0184	-1.5978	--	--	--	--
Unigene39330_All	KA279251	557	4.4084	0.8668	1.7522	-2.3465	-	1.3311	--	--	--	--
Unigene20237_All	KA260158	557	0.8701	0.1083	1.0619	-	-3.2935	-	--	--	--	--
Unigene42687_All	KA201699	557	5.2785	4.0089	1.115	-	1.8462	2.2431	--	--	--	--
Unigene29610_All	KA269531	557	1.0441	0.8668	0	-	9.7596	10.028	--	--	--	--
Unigene27725_All	KA267646	558	2.2003	0.3245	2.6501	-2.7614	-3.0298	-	--	--	--	--
Unigene44836_All	KA203848	558	3.9373	1.5142	0.901	-1.3787	-	2.1276	--	--	--	--
Unigene72494_All	KA231506	558	0	4.3803	0.318	12.0968	3.7839	-	--	--	--	--
Unigene5592_All	KA245513	558	5.2691	4.0017	1.06	-	1.9165	2.3135	--	--	--	--
Unigene59071_All	KA218083	559	3.4679	0.1619	0.4233	-4.4209	-	3.0343	--	--	--	--
Unigene3738_All	KA243659	559	8.034	0.7557	8.1478	-3.4102	-3.4305	-	--	--	--	--
Unigene56011_All	KA215023	559	1.5606	0.1619	0.1058	-3.2689	-	3.8827	--	--	--	--
Unigene46665_All	KA205677	559	1.6761	3.9946	0.1587	1.2529	4.6537	3.4007	--	--	--	--
Unigene26352_All	KA266273	559	0.6936	0.5398	2.9099	-	-2.4305	-2.0688	--	--	--	--
Unigene47911_All	KA206923	559	0.8092	2.2672	0.3704	-	2.6138	-	--	--	--	--
Unigene14315_All	KA254236	560	2.9424	0.1078	1.2147	-4.7706	-3.4942	1.2764	--	--	--	--
Unigene21095_All	KA261016	560	2.7117	0.3233	5.0701	-3.0683	-3.9711	-	--	--	--	--
Unigene28808_All	KA268729	560	4.6733	0.8083	0.2641	-2.5315	-	4.1453	--	--	--	--
Unigene10874_All	KA250795	560	5.0772	1.0777	4.225	-2.2361	-1.971	-	--	--	--	--
Unigene44716_All	KA203728	560	0.75	3.6102	0.4225	2.2671	3.0951	-	--	--	--	--
Unigene30086_All	KA270007	560	0.1154	55.4469	6.0735	8.9083	3.1905	-5.7178	--	--	--	--
Unigene54421_All	KA213433	560	0.4039	0.1078	0.9506	-	-3.1405	-	--	--	--	--
Unigene77855_All	KA236867	560	0.8654	1.7782	0.3697	-	2.266	-	--	--	--	--
Unigene56820_All	KA215832	561	1.9005	0.3227	0.1054	-2.5581	-	4.1724	--	--	--	--
Unigene58772_All	KA217784	561	1.267	0.2152	1.318	-2.5577	-2.6146	-	--	--	--	--
Unigene33309_All	KA273230	561	2.0733	0.4841	0.5799	-2.0986	-	1.8381	--	--	--	--
Unigene79799_All	KA238811	561	0	16.8895	1.8452	14.0438	3.1943	-10.8496	--	--	--	--
Unigene66249_All	KA225261	562	0.6899	0	0.2105	-9.4302	-	-	--	--	--	--
Unigene50044_All	KA209056	562	1.5522	0.1074	3.4206	-3.8532	-4.9932	-	--	--	--	--
Unigene26947_All	KA266868	562	8.566	1.0202	4.8941	-3.0698	-2.2622	-	--	--	--	--
Unigene20819_All	KA260740	562	4.4267	0.5369	1.263	-3.0435	-	1.8094	--	--	--	--
Unigene39844_All	KA198856	562	2.4146	0.5369	8.3148	-2.1691	-3.953	-1.7839	--	--	--	--
Unigene32201_All	KA272122	562	1.7247	0.7517	3.2101	-	-2.0944	-	--	--	--	--
Unigene24129_All	KA264050	563	3.9024	0	2.9418	-11.9301	-11.5225	-	--	--	--	--
Unigene23169_All	KA263090	563	3.1563	6.4317	13.238	1.027	-1.0414	-2.0684	--	--	--	--
Unigene37747_All	KA277668	563	1.2625	10.0763	3.1519	2.9966	1.6767	-1.3199	--	--	--	--
Unigene73452_All	KA232464	563	0.2869	4.5022	0.3677	3.972	3.614	-	--	--	--	--
Unigene28404_All	KA268325	563	0	4.5558	1.1557	12.1535	1.9789	-10.1746	--	--	--	--
Unigene9532_All	KA249453	563	1.8938	1.9831	14.6563	-	-2.8857	-2.9522	--	--	--	--
Unigene48639_All	KA207651	563	4.0171	4.6093	0.7354	-	2.6479	2.4496	--	--	--	--
Unigene59415_All	KA218427	564	1.6613	0	0.3146	-10.6981	-	2.4007	--	--	--	--
Unigene30770_All	KA270691	564	1.2603	0	0.7341	-10.2996	-9.5198	-	--	--	--	--
Unigene37936_All	KA277857	564	4.7547	1.4981	6.1877	-1.6662	-2.0463	-	--	--	--	--
Unigene15363_All	KA255284	564	0.2291	2.0866	0.5768	3.1871	1.855	-	--	--	--	--
Unigene15241_All	KA255162	564	0.2291	0.642	2.4646	-	-1.9407	-3.4273	--	--	--	--
Unigene41543_All	KA200555	564	3.3799	2.1401	0.5244	-	2.0289	2.6882	--	--	--	--
Unigene13052_All	KA252973	565	6.0044	0.267	4.1353	-4.4911	-3.9531	-	--	--	--	--
Unigene26748_All	KA266669	565	1.3724	0.1602	2.9314	-3.0988	-4.1936	-	--	--	--	--
Unigene29835_All	KA269756	565	6.8621	2.4567	0.5758	-1.4819	2.0931	3.575	--	--	--	--
Unigene11580_All	KA251501	565	3.4311	1.4954	0.6281	-1.1981	-	2.4496	--	--	--	--
Unigene30314_All	KA270235	565	0.9721	2.9374	0.5758	1.5954	2.3509	-	--	--	--	--
Unigene6299_All	KA246220	565	1.0293	4.2192	3.036	2.0353	-	-1.5605	--	--	--	--
Unigene13346_All	KA253267	565	1.2009	2.5101	0.5235	-	2.2615	-	--	--	5e-15	Genome polyprotein OS=Apple stem grooving virus (strain P-209) PE=4 SV=1
Unigene8799_All	KA248720	565	2.3446	2.2965	0.3141	-	2.8701	2.9	--	--	--	--
Unigene24719_All	KA264640	565	2.4017	1.9761	0	-	10.9484	11.2298	--	--	--	--
Unigene65976_All	KA224988	566	4.3954	0.3732	0.1045	-3.558	-	5.3944	--	--	--	--
Unigene39560_All	KA198572	566	2.2263	0.2133	4.2325	-3.3837	-4.3106	-	--	--	--	--
Unigene30981_All	KA270902	566	4.4525	1.2262	6.3749	-1.8604	-2.3782	-	--	--	--	--
Unigene37320_All	KA277241	566	1.5983	5.1714	1.2541	1.694	2.0439	-	--	--	--	--
Unigene72499_All	KA231511	566	0	3.5187	0.7315	11.7808	2.2661	-9.5147	--	--	--	--
Unigene47758_All	KA206770	566	0	5.4912	1.3586	12.4229	2.015	-10.4079	--	--	--	--
Unigene23048_All	KA262969	566	0	17.7532	1.7766	14.1158	3.3209	-10.7949	--	--	--	--
Unigene30382_All	KA270303	566	0.7992	0.2133	2.6127	-	-3.6146	-1.7089	--	--	--	--
Unigene28981_All	KA268902	567	2.3933	0	2.921	-11.2248	-11.5122	-	--	--	--	--
Unigene38849_All	KA278770	567	15.7272	2.7142	3.4426	-2.5347	-	2.1917	--	--	--	--
Unigene5417_All	KA245338	567	1.4816	0.3193	3.0253	-2.2142	-3.2441	-	--	--	--	--
Unigene47998_All	KA207010	567	1.5385	0.3725	0.7824	-2.0462	-	-	--	--	--	--
Unigene58064_All	KA217076	567	2.7922	0.6918	0.4173	-2.013	-	2.7422	--	--	--	--
Unigene43521_All	KA202533	567	16.639	71.8456	40.7899	2.1103	-	-1.2936	--	--	--	--
Unigene44722_All	KA203734	567	0.3989	4.8429	0.6781	3.6018	2.8363	-	--	--	--	--
Unigene70592_All	KA229604	567	0	3.5657	0.2086	11.8	4.0954	-	--	--	--	--
Unigene37691_All	KA277612	568	2.6166	0.6375	2.4993	-2.0372	-1.971	-	--	--	--	--
Unigene38524_All	KA278445	568	3.2423	0.9031	0.6248	-1.8441	-	2.3756	--	--	--	--
Unigene15669_All	KA255590	568	2.1047	7.2782	0.5207	1.79	3.8051	2.0151	--	--	--	--
Unigene39365_All	KA279286	568	1.1945	4.8875	1.4059	2.0327	1.7976	-	--	--	--	--
Unigene71926_All	KA230938	568	0.5119	2.7625	0.729	2.432	1.922	-	--	--	--	--
Unigene38137_All	KA278058	568	3.868	2.1781	0.2603	-	3.0648	3.8933	--	--	--	--
Unigene42315_All	KA201327	568	1.1376	2.2313	0.1041	-	4.4218	3.45	--	--	--	--
Unigene6090_All	KA246011	568	2.7872	1.1688	0.3124	-	-	3.1574	--	--	--	--
Unigene58447_All	KA217459	569	4.3155	0	0.8836	-12.0753	-9.7872	2.2881	--	--	--	--
Unigene7838_All	KA247759	569	3.1798	0.2652	1.6113	-3.5838	-2.6031	-	--	--	--	--
Unigene46806_All	KA205818	569	1.7035	0.2652	2.9108	-2.6833	-3.4563	-	--	--	--	--
Unigene27036_All	KA266957	569	11.9811	2.5455	11.0712	-2.2347	-2.1208	-	--	--	--	--
Unigene30819_All	KA270740	569	1.0789	4.985	0.9356	2.208	2.4136	-	--	--	--	--
Unigene31818_All	KA271739	570	5.5549	1.4823	7.4198	-1.9059	-2.3235	-	--	--	--	--
Unigene38969_All	KA278890	570	0.6235	2.8058	0.3632	2.17	2.9496	-	--	--	--	--
Unigene38399_All	KA278320	570	0.4535	3.3881	2.283	2.9013	-	-2.3318	--	--	--	--
Unigene6145_All	KA246066	570	0.7369	6.5115	3.6321	3.1434	-	-2.3013	--	--	--	--
Unigene69713_All	KA228725	570	0.3401	5.2939	1.1934	3.9603	2.1493	-	--	--	--	--
Unigene71246_All	KA230258	570	0	0.9529	0	9.8962	9.8962	-	--	--	--	--
Unigene37968_All	KA277889	570	6.9153	4.0763	1.7123	-	1.2513	2.0139	--	--	--	--
Unigene7892_All	KA247813	571	3.9609	0.5285	1.5539	-2.9059	-	1.3499	--	--	--	--
Unigene23944_All	KA263865	571	0.6224	6.3415	0.9323	3.3489	2.766	-	--	--	--	--
Unigene58962_All	KA217974	572	4.2364	0.0528	0.7756	-6.3262	-3.8767	2.4495	--	--	--	--
Unigene45900_All	KA204912	572	3.2196	0.3165	1.8097	-3.3466	-2.5155	-	--	--	--	--
Unigene56286_All	KA215298	572	1.6945	0.2638	1.8614	-2.6833	-2.8189	-	--	--	--	--
Unigene24513_All	KA264434	572	2.9372	0.5275	1.6546	-2.4772	-	-	--	--	--	--
Unigene59095_All	KA218107	572	2.4853	0.633	0	-1.9731	9.3061	11.2792	--	--	--	--
Unigene21682_All	KA261603	572	8.2468	42.2558	11.8405	2.3572	1.8354	-	--	--	--	--
Unigene42912_All	KA201924	572	1.0167	5.6974	6.9802	2.4864	-	-2.7794	--	--	--	--
Unigene53161_All	KA212173	572	0	1.1078	0.3619	10.1135	-	-	--	--	--	--
Unigene28856_All	KA268777	572	0.6778	0.8441	2.9472	-	-1.8039	-2.1204	--	--	--	--
Unigene20898_All	KA260819	573	3.0448	0.5266	1.2904	-2.5316	-	1.2385	--	--	--	--
Unigene39720_All	KA198732	573	4.3981	2.1591	0.4129	-1.0265	2.3866	3.413	--	--	--	--
[truncated: 7,686 more rows]
